# Supplementary material for: N-[(R)-(6-Bromo-2-meth­oxy­quinolin-3-yl)(phen­yl)meth­yl]-N-[(S)-1-(4-meth­oxy­phen­yl)eth­yl]-2-(piperazin-1-yl)acetamide
Source: Acta Crystallogr Sect E Struct Rep Online. 2011 Oct 12;67(Pt 11):o2921. doi: 10.1107/S1600536811040955 (PMC3247335; doi:10.1107/S1600536811040955)
Supplement: Supplementary file 1 [file e-67-o2921-sup1.cif]

##############################################################################
#                                                                            #
# This CIF contains the data in a paper accepted for publication in          #
# Acta Crystallographica Section E. It conforms to the requirements of       #
# Notes for Authors for Acta Crystallographica Section E, and has been       #
# peer reviewed under the auspices of the IUCr Commission on Journals.       #
#                                                                            #
# Full details of the Crystallographic Information File format               #
# are given in the paper "The Crystallographic Information File (CIF):       #
# a New Standard Archive File for Crystallography" by S. R. Hall, F. H.      #
# Allen and I. D. Brown [Acta Cryst. (1991), A47, 655-685].                  #
#                                                                            #
# The current version of the core CIF dictionary is obtainable from          #
# ftp://ftp.iucr.org/pub/cif_core.dic.                                       #
#                                                                            #
# Software is freely available for graphical display of the structure(s)     #
# in this CIF. For information consult the CIF software page                 #
# http://www.iucr.org/resources/cif/software.                                #
#                                                                            #
# This file may be used for bona fide research purposes within the           #
# scientific community so long as proper attribution is given to the journal # 
# article from which it was obtained.                                        #
#                                                                            #
##############################################################################
data_global
_audit_creation_method     'form.cif (version 2.0)'
_journal_data_validation_number     ?
_journal_date_recd_electronic     2011-09-26
_journal_date_accepted     2011-10-05
_journal_name_full     'Acta Crystallographica, Section E'
_journal_year     2011
_journal_volume     67
_journal_issue     11
_journal_page_first     o2921
_journal_page_last     o2921
_journal_paper_category     QO
_journal_coeditor_code     XU5339
_publ_contact_author_name     ' Tie-Min Sun'
_publ_contact_author_address
;
Key Laboratory of Original New Drug Design & Discovery Ministry of
Education
College of Pharmaceutical Engineering
Shenyang Pharmaceutical University
Shenyang 110016
People's Republic of China
lei Yuan and Rui Wang contributed equally to this work
;
_publ_contact_author_email     suntiemin@gmail.com
_publ_contact_author_fax     86-24-23986398
_publ_contact_author_phone     86-24-23986398
_publ_section_title
;\
<i>N</i>-[(<i>R</i>)-(6-Bromo-2-methoxyquinolin-3-yl)(phenyl)methyl]-<i>N</i>-\
[(<i>S</i>)-1-(4-methoxyphenyl)ethyl]-2-(piperazin-1-yl)acetamide
;
loop_
    _publ_author_name
    _publ_author_address
    'Lei Yuan'
;
Key Laboratory of Original New Drug Design & Discovery, Ministry of Education
College of Pharmaceutical Engineering
Shenyang Pharmaceutical University
Shenyang 110016
People's Republic of China
;
    'Rui Wang'
;
School of Pharmacy
Shanghai University of Traditional Chinese Medicine
Shanghai 201203
People's  Republic of China
;
    'Chang-Yi Li'
;
Tai'an Hospital of Chinese  Medicine
Pharmacy Department
Tai'an 271000
People's Republic of China
;
    'Zhi-Qiang Wang'
;
Key Laboratory of Original New Drug Design & Discovery, Ministry of Education
College of Pharmaceutical Engineering
Shenyang Pharmaceutical University
Shenyang 110016
People's Republic of China
;
    'Tie-Min Sun'
;
Key Laboratory of Original New Drug Design & Discovery, Ministry of Education
College of Pharmaceutical Engineering
Shenyang Pharmaceutical University
Shenyang 110016
People's Republic of China
;
data_I
_audit_creation_method     SHELXL-97
_chemical_name_systematic
;
<i>N</i>-[(<i>R</i>)-(6-Bromo-2-methoxyquinolin-3-
yl)(phenyl)methyl]-<i>N</i>-[(<i>S</i>)-1-(4-methoxyphenyl)ethyl]-
2-(piperazin-1-yl)acetamide
;
_chemical_name_common     ?
_chemical_formula_moiety     'C32 H35 Br N4 O3'
_chemical_formula_sum     'C32 H35 Br N4 O3'
_chemical_formula_iupac     'C32 H35 Br N4 O3'
_chemical_formula_weight     603.55
_chemical_melting_point     ?
_symmetry_cell_setting     orthorhombic
_symmetry_space_group_name_H-M     'P 21 21 21'
_symmetry_space_group_name_Hall     'P 2ac 2ab'
loop_
    _symmetry_equiv_pos_as_xyz
    'x, y, z'
    '-x+1/2, -y, z+1/2'
    'x+1/2, -y+1/2, -z'
    '-x, y+1/2, -z+1/2'
_cell_length_a     9.9738(9)
_cell_length_b     10.9397(10)
_cell_length_c     27.910(3)
_cell_angle_alpha     90.00
_cell_angle_beta     90.00
_cell_angle_gamma     90.00
_cell_volume     3045.3(5)
_cell_formula_units_Z     4
_cell_measurement_reflns_used     2354
_cell_measurement_theta_min     1.99
_cell_measurement_theta_max     25.01
_cell_measurement_temperature     293(2)
_exptl_crystal_description     block
_exptl_crystal_colour     colourless
_exptl_crystal_size_max     0.26
_exptl_crystal_size_mid     0.21
_exptl_crystal_size_min     0.13
_exptl_crystal_density_diffrn     1.316
_exptl_crystal_density_meas     ?
_exptl_crystal_density_method     'not measured'
_exptl_crystal_F_000     1256
_exptl_absorpt_coefficient_mu     1.388
_exptl_absorpt_correction_type     multi-scan
_exptl_absorpt_process_details     '(SADABS; Sheldrick, 2004)'
_exptl_absorpt_correction_T_min     0.7121
_exptl_absorpt_correction_T_max     0.8350
_exptl_special_details     ?
_diffrn_ambient_temperature     293(2)
_diffrn_radiation_type     MoK\a
_diffrn_radiation_wavelength     0.71073
_diffrn_radiation_source     'fine-focus sealed tube'
_diffrn_radiation_monochromator     graphite
_diffrn_measurement_device_type     'Bruker APEXII'
_diffrn_measurement_method     \w
_diffrn_detector_area_resol_mean     10.0
_diffrn_reflns_number     18937
_diffrn_reflns_av_R_equivalents     0.0353
_diffrn_reflns_av_sigmaI/netI     0.0592
_diffrn_reflns_theta_min     1.46
_diffrn_reflns_theta_max     26.04
_diffrn_reflns_theta_full     26.04
_diffrn_measured_fraction_theta_max     0.997
_diffrn_measured_fraction_theta_full     0.997
_diffrn_reflns_limit_h_min     -12
_diffrn_reflns_limit_h_max     11
_diffrn_reflns_limit_k_min     -13
_diffrn_reflns_limit_k_max     13
_diffrn_reflns_limit_l_min     -32
_diffrn_reflns_limit_l_max     34
_diffrn_standards_number     .
_diffrn_standards_interval_count     .
_diffrn_standards_interval_time     .
_diffrn_standards_decay_%     .
_refine_special_details
;
 Refinement of F^2^ against ALL reflections.  The weighted R-factor wR and
 goodness of fit S are based on F^2^, conventional R-factors R are based
 on F, with F set to zero for negative F^2^. The threshold expression of
 F^2^ > 2sigma(F^2^) is used only for calculating R-factors(gt) etc. and is
 not relevant to the choice of reflections for refinement.  R-factors based
 on F^2^ are statistically about twice as large as those based on F, and R-
 factors based on ALL data will be even larger.
;
_reflns_number_total     5999
_reflns_number_gt     4518
_reflns_threshold_expression     I>2sigma(I)
_refine_ls_structure_factor_coef     Fsqd
_refine_ls_matrix_type     full
_refine_ls_R_factor_all     0.0772
_refine_ls_R_factor_gt     0.0564
_refine_ls_wR_factor_gt     0.1561
_refine_ls_wR_factor_ref     0.1703
_refine_ls_goodness_of_fit_ref     1.019
_refine_ls_restrained_S_all     1.019
_refine_ls_number_reflns     5999
_refine_ls_number_parameters     361
_refine_ls_number_restraints     0
_refine_ls_hydrogen_treatment     constr
_refine_ls_weighting_scheme     calc
_refine_ls_weighting_details
         'calc w=1/[\s^2^(Fo^2^)+(0.1090P)^2^+0.0000P] where P=(Fo^2^+2Fc^2^)/3'
_atom_sites_solution_hydrogens     geom
_atom_sites_solution_primary     direct
_atom_sites_solution_secondary     difmap
_refine_ls_shift/su_max     0.001
_refine_ls_shift/su_mean     0.000
_refine_diff_density_max     0.344
_refine_diff_density_min     -0.561
_refine_ls_extinction_method     none
_refine_ls_extinction_coef     ?
_refine_ls_abs_structure_details     'Flack (1983), 2585 Friedel pairs'
_refine_ls_abs_structure_Flack     0.011(12)
loop_
    _atom_type_symbol
    _atom_type_description
    _atom_type_scat_dispersion_real
    _atom_type_scat_dispersion_imag
    _atom_type_scat_source
    'C' 'C' 0.0033 0.0016
                         'International Tables Vol C Tables 4.2.6.8 and 6.1.1.4'
    'H' 'H' 0.0000 0.0000
                         'International Tables Vol C Tables 4.2.6.8 and 6.1.1.4'
    'N' 'N' 0.0061 0.0033
                         'International Tables Vol C Tables 4.2.6.8 and 6.1.1.4'
    'O' 'O' 0.0106 0.0060
                         'International Tables Vol C Tables 4.2.6.8 and 6.1.1.4'
    'Br' 'Br' -0.2901 2.4595
                         'International Tables Vol C Tables 4.2.6.8 and 6.1.1.4'
_computing_data_collection     'APEX2 (Bruker, 2004)'
_computing_cell_refinement     'SAINT (Bruker, 2004)'
_computing_data_reduction     'SAINT (Bruker, 2004)'
_computing_structure_solution     'SHELXTL (Sheldrick, 2008)'
_computing_structure_refinement     'SHELXTL (Sheldrick, 2008)'
_computing_molecular_graphics     'SHELXTL (Sheldrick, 2008)'
_computing_publication_material     'SHELXTL (Sheldrick, 2008)'
loop_
    _atom_site_type_symbol
    _atom_site_label
    _atom_site_fract_x
    _atom_site_fract_y
    _atom_site_fract_z
    _atom_site_U_iso_or_equiv
    _atom_site_adp_type
    _atom_site_calc_flag
    _atom_site_refinement_flags
    _atom_site_occupancy
    _atom_site_symmetry_multiplicity
    _atom_site_disorder_assembly
    _atom_site_disorder_group
    Br Br 1.16448(6) -0.50994(6) 0.67941(2) 0.0885(3) Uani d . 1 1 . .
    O O2 0.5985(3) -0.1119(3) 0.63967(10) 0.0483(7) Uani d . 1 1 . .
    N N2 0.6854(3) 0.0788(3) 0.64410(10) 0.0371(7) Uani d . 1 1 . .
    O O3 0.5042(4) 0.5855(3) 0.55607(14) 0.0717(10) Uani d . 1 1 . .
    O O1 1.0020(3) 0.1519(3) 0.56260(13) 0.0601(8) Uani d . 1 1 . .
    N N3 0.4433(3) 0.0798(3) 0.71731(11) 0.0407(7) Uani d . 1 1 . .
    N N1 1.1268(3) -0.0147(3) 0.58380(12) 0.0447(8) Uani d . 1 1 . .
    C C12 0.6723(4) 0.0284(3) 0.55538(13) 0.0379(8) Uani d . 1 1 . .
    C C8 0.8885(4) -0.0074(3) 0.60224(12) 0.0366(8) Uani d . 1 1 . .
    C C4 1.1325(4) -0.1290(3) 0.60612(12) 0.0382(8) Uani d . 1 1 . .
    C C17 0.7336(4) -0.0184(4) 0.51555(13) 0.0463(9) Uani d . 1 1 . .
    H H17 0.8258 -0.0311 0.5157 0.056 Uiso calc R 1 1 . .
    C C11 0.7584(4) 0.0681(3) 0.59812(12) 0.0360(8) Uani d . 1 1 . .
    H H11 0.7878 0.1514 0.5905 0.043 Uiso calc R 1 1 . .
    C C7 0.8947(4) -0.1195(4) 0.62209(13) 0.0419(9) Uani d . 1 1 . .
    H H7 0.8170 -0.1554 0.6340 0.050 Uiso calc R 1 1 . .
    C C5 1.0190(4) -0.1841(4) 0.62510(13) 0.0408(9) Uani d . 1 1 . .
    C C25 0.7040(4) 0.1975(4) 0.67042(14) 0.0438(9) Uani d . 1 1 . .
    H H25 0.6443 0.1949 0.6983 0.053 Uiso calc R 1 1 . .
    C C6 1.0297(4) -0.3000(4) 0.64702(14) 0.0486(10) Uani d . 1 1 . .
    H H6 0.9539 -0.3391 0.6590 0.058 Uiso calc R 1 1 . .
    C C26 0.6586(4) 0.3032(4) 0.64005(13) 0.0414(8) Uani d . 1 1 . .
    C C2 1.2674(4) -0.2991(4) 0.63264(15) 0.0490(10) Uani d . 1 1 . .
    H H2 1.3500 -0.3375 0.6360 0.059 Uiso calc R 1 1 . .
    C C19 0.5536(4) -0.0052(5) 0.71269(14) 0.0530(11) Uani d . 1 1 . .
    H H19A 0.5233 -0.0853 0.7229 0.064 Uiso calc R 1 1 . .
    H H19B 0.6246 0.0200 0.7343 0.064 Uiso calc R 1 1 . .
    C C3 1.2584(4) -0.1884(4) 0.61003(14) 0.0464(10) Uani d . 1 1 . .
    H H3 1.3348 -0.1522 0.5972 0.056 Uiso calc R 1 1 . .
    C C16 0.6590(4) -0.0473(4) 0.47472(15) 0.0567(11) Uani d . 1 1 . .
    H H16 0.7017 -0.0794 0.4479 0.068 Uiso calc R 1 1 . .
    C C9 1.0115(4) 0.0395(3) 0.58310(14) 0.0414(9) Uani d . 1 1 . .
    C C13 0.5344(4) 0.0471(4) 0.55422(15) 0.0482(10) Uani d . 1 1 . .
    H H13 0.4913 0.0802 0.5808 0.058 Uiso calc R 1 1 . .
    C C27 0.7433(4) 0.3932(4) 0.62201(16) 0.0522(11) Uani d . 1 1 . .
    H H27 0.8347 0.3882 0.6283 0.063 Uiso calc R 1 1 . .
    C C29 0.5599(4) 0.4968(4) 0.58342(16) 0.0514(10) Uani d . 1 1 . .
    C C31 0.5236(4) 0.3155(4) 0.62922(17) 0.0496(10) Uani d . 1 1 . .
    H H31 0.4634 0.2582 0.6412 0.060 Uiso calc R 1 1 . .
    C C28 0.6960(4) 0.4898(4) 0.59510(17) 0.0554(11) Uani d . 1 1 . .
    H H28 0.7547 0.5504 0.5847 0.066 Uiso calc R 1 1 . .
    C C18 0.6126(4) -0.0162(4) 0.66139(14) 0.0418(9) Uani d . 1 1 . .
    C C15 0.5229(5) -0.0284(4) 0.47393(16) 0.0564(11) Uani d . 1 1 . .
    H H15 0.4734 -0.0462 0.4466 0.068 Uiso calc R 1 1 . .
    C C30 0.4758(5) 0.4090(4) 0.60162(18) 0.0581(12) Uani d . 1 1 . .
    H H30 0.3845 0.4132 0.5950 0.070 Uiso calc R 1 1 . .
    C C24 0.8467(5) 0.2064(5) 0.68981(17) 0.0624(12) Uani d . 1 1 . .
    H H24A 0.8662 0.1354 0.7088 0.094 Uiso calc R 1 1 . .
    H H24B 0.8550 0.2783 0.7093 0.094 Uiso calc R 1 1 . .
    H H24C 0.9087 0.2110 0.6636 0.094 Uiso calc R 1 1 . .
    C C1 1.1521(5) -0.3534(4) 0.65043(13) 0.0505(10) Uani d . 1 1 . .
    C C23 0.4107(5) 0.0920(6) 0.76822(15) 0.0657(14) Uani d . 1 1 . .
    H H23A 0.4881 0.1228 0.7854 0.079 Uiso calc R 1 1 . .
    H H23B 0.3881 0.0124 0.7813 0.079 Uiso calc R 1 1 . .
    C C20 0.3260(4) 0.0351(5) 0.69106(16) 0.0595(12) Uani d . 1 1 . .
    H H20A 0.3012 -0.0448 0.7032 0.071 Uiso calc R 1 1 . .
    H H20B 0.3489 0.0261 0.6575 0.071 Uiso calc R 1 1 . .
    C C14 0.4610(5) 0.0170(5) 0.51402(16) 0.0605(12) Uani d . 1 1 . .
    H H14 0.3685 0.0276 0.5141 0.073 Uiso calc R 1 1 . .
    C C22 0.2923(5) 0.1794(6) 0.77515(19) 0.0723(15) Uani d . 1 1 . .
    H H22A 0.2710 0.1854 0.8090 0.087 Uiso calc R 1 1 . .
    H H22B 0.3168 0.2602 0.7638 0.087 Uiso calc R 1 1 . .
    N N4 0.1719(5) 0.1351(6) 0.74826(18) 0.0963(17) Uani d . 1 1 . .
    H H4A 0.0942 0.1210 0.7604 0.116 Uiso calc R 1 1 . .
    C C21 0.2101(5) 0.1193(7) 0.69568(18) 0.0829(19) Uani d . 1 1 . .
    H H21A 0.1343 0.0867 0.6780 0.100 Uiso calc R 1 1 . .
    H H21B 0.2330 0.1981 0.6820 0.100 Uiso calc R 1 1 . .
    C C10 1.1213(5) 0.1999(5) 0.5407(3) 0.0880(19) Uani d . 1 1 . .
    H H10A 1.1025 0.2788 0.5272 0.132 Uiso calc R 1 1 . .
    H H10B 1.1504 0.1455 0.5158 0.132 Uiso calc R 1 1 . .
    H H10C 1.1906 0.2073 0.5644 0.132 Uiso calc R 1 1 . .
    C C32 0.5833(7) 0.6817(5) 0.5379(2) 0.0825(16) Uani d . 1 1 . .
    H H32A 0.5281 0.7354 0.5191 0.124 Uiso calc R 1 1 . .
    H H32B 0.6533 0.6488 0.5181 0.124 Uiso calc R 1 1 . .
    H H32C 0.6222 0.7265 0.5640 0.124 Uiso calc R 1 1 . .
loop_
    _atom_site_aniso_label
    _atom_site_aniso_U_11
    _atom_site_aniso_U_22
    _atom_site_aniso_U_33
    _atom_site_aniso_U_12
    _atom_site_aniso_U_13
    _atom_site_aniso_U_23
    Br 0.0962(5) 0.0790(4) 0.0903(4) 0.0348(3) 0.0057(3) 0.0237(3)
    O2 0.0438(15) 0.0432(16) 0.0578(16) 0.0021(13) 0.0115(13) 0.0067(14)
    N2 0.0342(17) 0.0399(16) 0.0371(15) 0.0056(14) 0.0051(13) -0.0013(13)
    O3 0.065(2) 0.053(2) 0.097(2) 0.0068(16) -0.0065(19) 0.0160(18)
    O1 0.0421(16) 0.0471(17) 0.091(2) 0.0057(14) 0.0201(15) 0.0181(16)
    N3 0.0303(16) 0.052(2) 0.0395(17) 0.0027(14) 0.0058(13) -0.0062(15)
    N1 0.0298(16) 0.0457(18) 0.0586(19) 0.0010(14) 0.0049(14) -0.0059(16)
    C12 0.039(2) 0.0334(18) 0.0411(18) 0.0038(16) 0.0024(16) 0.0054(14)
    C8 0.0315(18) 0.0396(19) 0.0386(18) 0.0056(16) 0.0041(14) 0.0014(16)
    C4 0.036(2) 0.040(2) 0.0389(19) 0.0040(16) -0.0022(15) -0.0102(15)
    C17 0.038(2) 0.056(2) 0.045(2) 0.0102(19) 0.0055(16) 0.0024(19)
    C11 0.0310(19) 0.041(2) 0.0360(19) 0.0076(16) 0.0088(15) 0.0030(15)
    C7 0.0311(18) 0.050(2) 0.045(2) 0.0083(17) 0.0079(16) 0.0051(17)
    C5 0.042(2) 0.044(2) 0.0373(19) 0.0103(17) 0.0066(16) 0.0013(16)
    C25 0.037(2) 0.051(2) 0.043(2) 0.0068(17) 0.0039(16) -0.0121(17)
    C6 0.050(2) 0.049(2) 0.046(2) 0.014(2) 0.0122(19) 0.0105(18)
    C26 0.035(2) 0.044(2) 0.0448(19) 0.0037(18) 0.0023(17) -0.0102(16)
    C2 0.041(2) 0.050(2) 0.056(2) 0.0195(19) -0.009(2) -0.015(2)
    C19 0.045(2) 0.068(3) 0.045(2) 0.020(2) 0.0138(17) 0.019(2)
    C3 0.030(2) 0.053(2) 0.056(2) 0.0023(18) -0.0011(17) -0.016(2)
    C16 0.056(3) 0.066(3) 0.048(2) 0.006(2) 0.003(2) -0.011(2)
    C9 0.038(2) 0.039(2) 0.047(2) 0.0015(17) 0.0038(17) 0.0021(16)
    C13 0.037(2) 0.061(3) 0.046(2) 0.0158(19) 0.0006(18) 0.0003(18)
    C27 0.031(2) 0.055(3) 0.070(3) -0.0005(19) 0.002(2) -0.003(2)
    C29 0.049(2) 0.043(2) 0.062(2) 0.007(2) 0.0042(19) 0.001(2)
    C31 0.028(2) 0.043(2) 0.078(3) 0.0025(17) 0.0074(19) 0.007(2)
    C28 0.043(2) 0.045(2) 0.079(3) -0.006(2) 0.014(2) -0.001(2)
    C18 0.0315(18) 0.049(2) 0.0449(19) 0.0122(17) 0.0053(16) 0.0067(18)
    C15 0.056(3) 0.064(3) 0.049(2) 0.004(2) -0.011(2) -0.004(2)
    C30 0.037(2) 0.050(3) 0.087(3) -0.0009(19) -0.005(2) 0.003(2)
    C24 0.051(3) 0.074(3) 0.062(3) 0.008(2) -0.014(2) -0.012(2)
    C1 0.062(3) 0.053(2) 0.037(2) 0.021(2) -0.0003(19) -0.0004(17)
    C23 0.045(3) 0.109(4) 0.043(2) 0.000(3) 0.002(2) -0.011(3)
    C20 0.043(2) 0.079(3) 0.056(2) 0.001(2) 0.0051(19) -0.024(2)
    C14 0.037(2) 0.073(3) 0.071(3) 0.005(2) -0.005(2) 0.006(3)
    C22 0.047(3) 0.102(4) 0.068(3) -0.002(3) 0.011(2) -0.041(3)
    N4 0.059(3) 0.143(5) 0.087(3) 0.010(3) 0.013(2) -0.045(3)
    C21 0.043(3) 0.141(6) 0.065(3) 0.025(3) -0.004(2) -0.032(3)
    C10 0.058(3) 0.066(3) 0.140(5) 0.000(3) 0.041(3) 0.032(3)
    C32 0.112(5) 0.051(3) 0.085(3) -0.003(3) 0.009(4) 0.013(3)
_geom_special_details
;
 All esds (except the esd in the dihedral angle between two l.s. planes)
 are estimated using the full covariance matrix.  The cell esds are taken
 into account individually in the estimation of esds in distances, angles
 and torsion angles; correlations between esds in cell parameters are only
 used when they are defined by crystal symmetry.  An approximate (isotropic)
 treatment of cell esds is used for estimating esds involving l.s. planes.
;
loop_
    _geom_bond_atom_site_label_1
    _geom_bond_atom_site_label_2
    _geom_bond_site_symmetry_2
    _geom_bond_distance
    _geom_bond_publ_flag
    Br C1 . 1.898(4) ?
    O2 C18 . 1.217(5) ?
    N2 C18 . 1.357(5) ?
    N2 C11 . 1.480(4) ?
    N2 C25 . 1.504(5) ?
    O3 C29 . 1.353(5) ?
    O3 C32 . 1.410(6) ?
    O1 C9 . 1.360(5) ?
    O1 C10 . 1.437(6) ?
    N3 C19 . 1.446(5) ?
    N3 C23 . 1.464(5) ?
    N3 C20 . 1.464(5) ?
    N1 C9 . 1.294(5) ?
    N1 C4 . 1.399(5) ?
    C12 C17 . 1.368(5) ?
    C12 C13 . 1.391(5) ?
    C12 C11 . 1.533(5) ?
    C8 C7 . 1.346(5) ?
    C8 C9 . 1.433(5) ?
    C8 C11 . 1.543(5) ?
    C4 C5 . 1.388(5) ?
    C4 C3 . 1.418(5) ?
    C17 C16 . 1.398(6) ?
    C17 H17 . 0.9300 ?
    C11 H11 . 0.9800 ?
    C7 C5 . 1.429(5) ?
    C7 H7 . 0.9300 ?
    C5 C6 . 1.412(6) ?
    C25 C26 . 1.503(6) ?
    C25 C24 . 1.526(6) ?
    C25 H25 . 0.9800 ?
    C6 C1 . 1.357(6) ?
    C6 H6 . 0.9300 ?
    C26 C31 . 1.387(6) ?
    C26 C27 . 1.392(6) ?
    C2 C3 . 1.368(6) ?
    C2 C1 . 1.387(6) ?
    C2 H2 . 0.9300 ?
    C19 C18 . 1.553(5) ?
    C19 H19A . 0.9700 ?
    C19 H19B . 0.9700 ?
    C3 H3 . 0.9300 ?
    C16 C15 . 1.373(6) ?
    C16 H16 . 0.9300 ?
    C13 C14 . 1.379(6) ?
    C13 H13 . 0.9300 ?
    C27 C28 . 1.379(6) ?
    C27 H27 . 0.9300 ?
    C29 C30 . 1.373(6) ?
    C29 C28 . 1.398(6) ?
    C31 C30 . 1.366(6) ?
    C31 H31 . 0.9300 ?
    C28 H28 . 0.9300 ?
    C15 C14 . 1.371(7) ?
    C15 H15 . 0.9300 ?
    C30 H30 . 0.9300 ?
    C24 H24A . 0.9600 ?
    C24 H24B . 0.9600 ?
    C24 H24C . 0.9600 ?
    C23 C22 . 1.531(7) ?
    C23 H23A . 0.9700 ?
    C23 H23B . 0.9700 ?
    C20 C21 . 1.483(7) ?
    C20 H20A . 0.9700 ?
    C20 H20B . 0.9700 ?
    C14 H14 . 0.9300 ?
    C22 N4 . 1.497(7) ?
    C22 H22A . 0.9700 ?
    C22 H22B . 0.9700 ?
    N4 C21 . 1.526(7) ?
    N4 H4A . 0.8600 ?
    C21 H21A . 0.9700 ?
    C21 H21B . 0.9700 ?
    C10 H10A . 0.9600 ?
    C10 H10B . 0.9600 ?
    C10 H10C . 0.9600 ?
    C32 H32A . 0.9600 ?
    C32 H32B . 0.9600 ?
    C32 H32C . 0.9600 ?
loop_
    _geom_angle_atom_site_label_1
    _geom_angle_atom_site_label_2
    _geom_angle_atom_site_label_3
    _geom_angle_site_symmetry_1
    _geom_angle_site_symmetry_3
    _geom_angle
    _geom_angle_publ_flag
    C18 N2 C11 . . 120.8(3) ?
    C18 N2 C25 . . 123.6(3) ?
    C11 N2 C25 . . 115.5(3) ?
    C29 O3 C32 . . 120.6(4) ?
    C9 O1 C10 . . 116.8(3) ?
    C19 N3 C23 . . 108.3(3) ?
    C19 N3 C20 . . 110.4(3) ?
    C23 N3 C20 . . 109.8(3) ?
    C9 N1 C4 . . 116.9(3) ?
    C17 C12 C13 . . 118.6(4) ?
    C17 C12 C11 . . 119.2(3) ?
    C13 C12 C11 . . 122.0(3) ?
    C7 C8 C9 . . 116.1(3) ?
    C7 C8 C11 . . 123.8(3) ?
    C9 C8 C11 . . 120.0(3) ?
    C5 C4 N1 . . 121.7(3) ?
    C5 C4 C3 . . 119.7(4) ?
    N1 C4 C3 . . 118.7(3) ?
    C12 C17 C16 . . 120.6(4) ?
    C12 C17 H17 . . 119.7 ?
    C16 C17 H17 . . 119.7 ?
    N2 C11 C12 . . 114.9(3) ?
    N2 C11 C8 . . 113.0(3) ?
    C12 C11 C8 . . 112.2(3) ?
    N2 C11 H11 . . 105.2 ?
    C12 C11 H11 . . 105.2 ?
    C8 C11 H11 . . 105.2 ?
    C8 C7 C5 . . 120.9(4) ?
    C8 C7 H7 . . 119.5 ?
    C5 C7 H7 . . 119.5 ?
    C4 C5 C6 . . 119.5(4) ?
    C4 C5 C7 . . 118.1(4) ?
    C6 C5 C7 . . 122.4(4) ?
    C26 C25 N2 . . 110.6(3) ?
    C26 C25 C24 . . 115.6(4) ?
    N2 C25 C24 . . 110.1(3) ?
    C26 C25 H25 . . 106.7 ?
    N2 C25 H25 . . 106.7 ?
    C24 C25 H25 . . 106.7 ?
    C1 C6 C5 . . 119.1(4) ?
    C1 C6 H6 . . 120.5 ?
    C5 C6 H6 . . 120.5 ?
    C31 C26 C27 . . 116.2(4) ?
    C31 C26 C25 . . 119.4(4) ?
    C27 C26 C25 . . 124.5(4) ?
    C3 C2 C1 . . 119.4(4) ?
    C3 C2 H2 . . 120.3 ?
    C1 C2 H2 . . 120.3 ?
    N3 C19 C18 . . 114.9(3) ?
    N3 C19 H19A . . 108.5 ?
    C18 C19 H19A . . 108.5 ?
    N3 C19 H19B . . 108.5 ?
    C18 C19 H19B . . 108.5 ?
    H19A C19 H19B . . 107.5 ?
    C2 C3 C4 . . 119.9(4) ?
    C2 C3 H3 . . 120.0 ?
    C4 C3 H3 . . 120.0 ?
    C15 C16 C17 . . 120.4(4) ?
    C15 C16 H16 . . 119.8 ?
    C17 C16 H16 . . 119.8 ?
    N1 C9 O1 . . 118.8(3) ?
    N1 C9 C8 . . 126.3(4) ?
    O1 C9 C8 . . 114.9(3) ?
    C14 C13 C12 . . 120.5(4) ?
    C14 C13 H13 . . 119.7 ?
    C12 C13 H13 . . 119.7 ?
    C28 C27 C26 . . 122.1(4) ?
    C28 C27 H27 . . 118.9 ?
    C26 C27 H27 . . 118.9 ?
    O3 C29 C30 . . 117.3(4) ?
    O3 C29 C28 . . 124.7(4) ?
    C30 C29 C28 . . 118.0(4) ?
    C30 C31 C26 . . 122.3(4) ?
    C30 C31 H31 . . 118.8 ?
    C26 C31 H31 . . 118.8 ?
    C27 C28 C29 . . 120.1(4) ?
    C27 C28 H28 . . 120.0 ?
    C29 C28 H28 . . 120.0 ?
    O2 C18 N2 . . 122.9(3) ?
    O2 C18 C19 . . 118.9(4) ?
    N2 C18 C19 . . 118.1(4) ?
    C14 C15 C16 . . 119.1(4) ?
    C14 C15 H15 . . 120.5 ?
    C16 C15 H15 . . 120.5 ?
    C31 C30 C29 . . 121.3(4) ?
    C31 C30 H30 . . 119.4 ?
    C29 C30 H30 . . 119.4 ?
    C25 C24 H24A . . 109.5 ?
    C25 C24 H24B . . 109.5 ?
    H24A C24 H24B . . 109.5 ?
    C25 C24 H24C . . 109.5 ?
    H24A C24 H24C . . 109.5 ?
    H24B C24 H24C . . 109.5 ?
    C6 C1 C2 . . 122.4(4) ?
    C6 C1 Br . . 118.5(3) ?
    C2 C1 Br . . 119.0(3) ?
    N3 C23 C22 . . 110.5(4) ?
    N3 C23 H23A . . 109.5 ?
    C22 C23 H23A . . 109.5 ?
    N3 C23 H23B . . 109.5 ?
    C22 C23 H23B . . 109.5 ?
    H23A C23 H23B . . 108.1 ?
    N3 C20 C21 . . 111.8(4) ?
    N3 C20 H20A . . 109.3 ?
    C21 C20 H20A . . 109.3 ?
    N3 C20 H20B . . 109.3 ?
    C21 C20 H20B . . 109.3 ?
    H20A C20 H20B . . 107.9 ?
    C15 C14 C13 . . 120.8(4) ?
    C15 C14 H14 . . 119.6 ?
    C13 C14 H14 . . 119.6 ?
    N4 C22 C23 . . 110.7(4) ?
    N4 C22 H22A . . 109.5 ?
    C23 C22 H22A . . 109.5 ?
    N4 C22 H22B . . 109.5 ?
    C23 C22 H22B . . 109.5 ?
    H22A C22 H22B . . 108.1 ?
    C22 N4 C21 . . 108.6(4) ?
    C22 N4 H4A . . 125.7 ?
    C21 N4 H4A . . 125.7 ?
    C20 C21 N4 . . 110.4(5) ?
    C20 C21 H21A . . 109.6 ?
    N4 C21 H21A . . 109.6 ?
    C20 C21 H21B . . 109.6 ?
    N4 C21 H21B . . 109.6 ?
    H21A C21 H21B . . 108.1 ?
    O1 C10 H10A . . 109.5 ?
    O1 C10 H10B . . 109.5 ?
    H10A C10 H10B . . 109.5 ?
    O1 C10 H10C . . 109.5 ?
    H10A C10 H10C . . 109.5 ?
    H10B C10 H10C . . 109.5 ?
    O3 C32 H32A . . 109.5 ?
    O3 C32 H32B . . 109.5 ?
    H32A C32 H32B . . 109.5 ?
    O3 C32 H32C . . 109.5 ?
    H32A C32 H32C . . 109.5 ?
    H32B C32 H32C . . 109.5 ?
loop_
    _geom_hbond_atom_site_label_D
    _geom_hbond_atom_site_label_H
    _geom_hbond_atom_site_label_A
    _geom_hbond_site_symmetry_A
    _geom_hbond_distance_DH
    _geom_hbond_distance_HA
    _geom_hbond_distance_DA
    _geom_hbond_angle_DHA
    C10 H10A Cg 3_556 0.96 2.6901 3.639(6) 169.64
