# Supplementary material for: N-[(R)-(6-Bromo-2-meth­oxy­quinolin-3-yl)(phen­yl)meth­yl]-N-[(S)-1-(4-meth­oxy­phen­yl)eth­yl]-2-(piperazin-1-yl)acetamide
Source: Acta Crystallogr Sect E Struct Rep Online. 2011 Oct 12;67(Pt 11):o2921. doi: 10.1107/S1600536811040955 (PMC3247335; doi:10.1107/S1600536811040955)
Supplement: Supplementary file 2 [file e-67-o2921-Isup2.hkl]

# 
# h,k,l, Fc-squared, Fo-squared, sigma(Fo-squared) and status flag 
# 
data_I
_shelx_title ' zj in P2(1)2(1)2(1)' 
_shelx_refln_list_code          4 
_shelx_F_calc_maximum      283.73 
_exptl_crystal_F_000      1256.00 
_reflns_d_resolution_high  0.8096 
 
loop_ 
 _symmetry_equiv_pos_as_xyz 
 'x, y, z' 
 '-x+1/2, -y, z+1/2' 
 'x+1/2, -y+1/2, -z' 
 '-x, y+1/2, -z+1/2' 
 
_cell_length_a     9.9738 
_cell_length_b    10.9397 
_cell_length_c    27.9103 
_cell_angle_alpha  90.000 
_cell_angle_beta   90.000 
_cell_angle_gamma  90.000 
 
_shelx_F_squared_multiplier     1.000 
 
loop_ 
 _refln_index_h 
 _refln_index_k 
 _refln_index_l 
 _refln_F_squared_calc 
 _refln_F_squared_meas 
 _refln_F_squared_sigma 
 _refln_observed_status 
   2   0   0      568.63      336.77     16.08 o 
   4   0   0       44.79       35.91      5.31 o 
   6   0   0     7826.99     8430.93    457.04 o 
   8   0   0      319.75      379.88     40.94 o 
  10   0   0       34.98       48.92     25.22 o 
  12   0   0       17.50       27.07     30.01 o 
   1   1   0    12963.21    12659.47    547.64 o 
   2   1   0      424.71      678.11     24.12 o 
   3   1   0       15.36       15.28      3.66 o 
   4   1   0     3699.93     4299.72    147.14 o 
   5   1   0     4191.24     4038.49    138.50 o 
   6   1   0       37.25       44.16      5.91 o 
   7   1   0      167.16      136.34     12.18 o 
   8   1   0       60.84       60.07     11.05 o 
   9   1   0       10.69       10.00     14.09 o 
  10   1   0        2.40       19.60     15.73 o 
  11   1   0        4.67        3.87     18.07 o 
  12   1   0        0.05        1.54     18.96 o 
   0   2   0    80500.50    79552.80   4637.41 o 
   1   2   0       64.25       66.95      3.88 o 
   2   2   0       24.91       35.06      3.06 o 
   3   2   0      110.07      111.30      8.67 o 
   4   2   0     2465.38     2752.83     94.96 o 
   5   2   0      670.96      727.81     27.04 o 
   6   2   0     1775.36     1792.99     63.48 o 
   7   2   0      160.01      147.55     11.74 o 
   8   2   0      269.25      252.27     15.92 o 
   9   2   0       74.54       52.79     16.64 o 
  10   2   0       46.23       66.54     18.27 o 
  11   2   0        0.20       14.04     16.99 o 
  12   2   0        0.51       16.71     21.00 o 
   1   3   0    21232.90    21898.03    959.56 o 
   2   3   0      623.27      969.38     38.02 o 
   3   3   0       20.80       15.60      3.20 o 
   4   3   0     1345.91     1643.44     57.48 o 
   5   3   0     1065.99      963.30     35.12 o 
   6   3   0        1.33       13.81      6.74 o 
   7   3   0      390.53      357.01     21.55 o 
   8   3   0       88.73      102.98     11.65 o 
   9   3   0      247.14      189.52     14.93 o 
  10   3   0       55.79       64.72     21.90 o 
  11   3   0       30.01       47.31     19.55 o 
   0   4   0    10793.22    11298.22    610.03 o 
   1   4   0     5011.16     5731.16    252.40 o 
   2   4   0     1699.30     1618.62     62.82 o 
   3   4   0      370.88      345.03     13.98 o 
   4   4   0     1347.48     1454.51     51.38 o 
   5   4   0        8.16        6.27      4.19 o 
   6   4   0     1457.68     1256.81     50.92 o 
   7   4   0     1134.00     1160.42     48.38 o 
   8   4   0      336.36      267.39     16.93 o 
   9   4   0      549.49      570.03     28.35 o 
  10   4   0      176.41      166.07     27.45 o 
  11   4   0        1.38       -5.76     18.76 o 
   1   5   0     2980.56     2343.88    104.68 o 
   2   5   0      181.49      186.85     10.00 o 
   3   5   0      488.19      584.98     22.30 o 
   4   5   0      150.94      163.09      8.82 o 
   5   5   0      848.87      806.20     33.97 o 
   6   5   0      218.69      240.13     14.58 o 
   7   5   0      240.30      229.11     15.00 o 
   8   5   0       95.94       97.90     11.90 o 
   9   5   0        0.79       -6.09     10.99 o 
  10   5   0        4.79       -6.33     12.50 o 
  11   5   0      125.04      137.78     37.83 o 
   0   6   0    14663.26    16200.67   1221.01 o 
   1   6   0      222.25      170.41     11.26 o 
   2   6   0      833.26      734.38     30.50 o 
   3   6   0      911.18      767.19     28.83 o 
   4   6   0      679.11      822.26     37.87 o 
   5   6   0       24.31       41.69      8.12 o 
   6   6   0     1350.23     1291.90     53.06 o 
   7   6   0        6.47        0.22      8.60 o 
   8   6   0        2.11        4.45     10.82 o 
   9   6   0       28.36       37.29     31.02 o 
  10   6   0        9.82       12.16     16.61 o 
  11   6   0        0.47      -21.10     25.39 o 
   1   7   0      487.77      367.32     24.28 o 
   2   7   0      647.19      777.60     32.64 o 
   3   7   0      306.98      404.21     17.55 o 
   4   7   0        1.01       -1.26      7.13 o 
   5   7   0      648.04      670.94     30.29 o 
   6   7   0       91.69      104.00     11.25 o 
   7   7   0        5.83        5.60     13.62 o 
   8   7   0      175.41      225.57     25.72 o 
   9   7   0        6.36      -14.92     23.75 o 
  10   7   0        3.19       12.69     17.61 o 
   0   8   0      508.74      477.90     43.88 o 
   1   8   0        5.45       13.30     18.96 o 
   2   8   0      218.66      166.44     13.06 o 
   3   8   0     1123.06     1104.63     45.72 o 
   4   8   0     2035.97     2175.90     86.21 o 
   5   8   0      494.76      528.39     30.12 o 
   6   8   0       13.89        7.65     13.85 o 
   7   8   0      226.79      259.03     25.64 o 
   8   8   0       27.02       22.37     16.23 o 
   9   8   0      110.36      122.94     21.74 o 
   1   9   0      367.75      342.53     24.96 o 
   2   9   0       25.38       44.98      8.43 o 
   3   9   0      142.64      170.54     15.10 o 
   4   9   0      103.31       72.56     12.65 o 
   5   9   0       39.69       79.75     17.69 o 
   6   9   0        1.34       -5.97     23.83 o 
   7   9   0       27.58       46.14     17.08 o 
   8   9   0       85.18      108.46     28.46 o 
   9   9   0       17.02       -6.52     16.58 o 
   0  10   0     2888.73     2641.59    206.04 o 
   1  10   0        1.37       -3.72     11.48 o 
   2  10   0      124.78      100.56     13.15 o 
   3  10   0      353.32      393.46     24.90 o 
   4  10   0       23.52       37.08     15.41 o 
   5  10   0       44.37       54.47     18.17 o 
   6  10   0        6.94       18.51     17.33 o 
   7  10   0      246.48      270.49     29.19 o 
   8  10   0       15.08       33.23     19.56 o 
   1  11   0       18.32        4.20     19.33 o 
   2  11   0       84.60      106.58     14.24 o 
   3  11   0       58.32       34.66     24.34 o 
   4  11   0      161.37      165.10     21.72 o 
   5  11   0      128.07      142.35     22.53 o 
   6  11   0        4.48       28.01     19.24 o 
   7  11   0        3.74       11.96     18.16 o 
   0  12   0       59.74       66.07     23.54 o 
   1  12   0       18.37       -7.57     19.25 o 
   2  12   0        0.94       25.05     22.44 o 
   3  12   0       86.38      156.78     33.29 o 
   4  12   0       13.94       27.05     17.53 o 
   5  12   0        1.08       39.45     18.92 o 
   1  13   0       55.82       34.55     24.71 o 
   2  13   0       11.71        3.87     22.19 o 
   3  13   0       36.32       23.54     25.64 o 
   1   0   1      154.64      383.91     15.98 o 
   2   0   1    43253.57    46797.39   1587.82 o 
   3   0   1     8908.16     8311.37    282.68 o 
   4   0   1     1710.67     1954.17     67.73 o 
   5   0   1      125.64       69.88      5.78 o 
   6   0   1      107.33      163.27     10.22 o 
   7   0   1     4070.93     4521.61    175.35 o 
   8   0   1      685.84      677.65     45.08 o 
   9   0   1       29.84       37.63     25.47 o 
  10   0   1       11.60       15.20     16.16 o 
  11   0   1        0.11       11.35     18.38 o 
  12   0   1       28.95       49.78     20.59 o 
 -12   1   1       32.53       47.64     21.96 o 
 -11   1   1       21.05       25.33     18.96 o 
 -10   1   1      221.42      210.57     24.07 o 
  -9   1   1     1360.48     1378.61     83.24 o 
  -8   1   1      318.99      347.48     23.55 o 
  -7   1   1      147.02      135.03      9.24 o 
  -6   1   1      598.02      639.27     24.27 o 
  -5   1   1      321.66      341.80     15.47 o 
  -4   1   1     3070.53     2767.94     90.74 o 
  -3   1   1     6708.99     7432.48    245.98 o 
  -2   1   1     7614.97     7049.22    266.79 o 
  -1   1   1     1210.36     1709.59     69.80 o 
   0   1   1        5.68        7.02      2.29 o 
   1   1   1      973.13     1515.77     54.18 o 
   2   1   1     7453.26     7042.56    266.75 o 
   3   1   1     6216.08     7023.29    245.85 o 
   4   1   1     2769.48     2500.24     90.55 o 
   5   1   1      363.29      420.41     16.83 o 
   6   1   1      565.49      604.92     23.98 o 
   7   1   1      114.41      111.68     12.23 o 
   8   1   1      273.54      318.40     21.21 o 
   9   1   1     1460.00     1431.30     83.10 o 
  10   1   1      217.14      178.92     23.87 o 
  11   1   1       23.41       22.17     18.28 o 
  12   1   1       32.73       51.05     21.37 o 
 -12   2   1       17.63      -13.07     18.14 o 
 -11   2   1        1.80       16.36     32.24 o 
 -10   2   1       35.44       20.61     16.45 o 
  -9   2   1        7.15        5.31     11.26 o 
  -8   2   1      770.95      739.58     32.33 o 
  -7   2   1      406.60      395.90     19.46 o 
  -6   2   1      394.44      398.70     17.23 o 
  -5   2   1      751.39      804.70     28.15 o 
  -4   2   1     3686.95     3960.83    134.67 o 
  -3   2   1     8589.16     8610.80    287.66 o 
  -2   2   1     5175.98     5430.27    195.76 o 
  -1   2   1      845.81     1351.98     54.13 o 
   0   2   1    10463.90    12424.69    544.53 o 
   1   2   1     1001.30     1464.51     48.60 o 
   2   2   1     4681.04     4952.25    175.73 o 
   3   2   1     8163.94     8303.51    287.54 o 
   4   2   1     3603.34     3890.57    134.50 o 
   5   2   1      675.77      712.32     27.84 o 
   6   2   1      398.26      412.05     17.32 o 
   7   2   1      340.70      356.67     19.16 o 
   8   2   1      668.66      679.97     31.90 o 
   9   2   1       26.23       28.52     11.60 o 
  10   2   1       33.37       50.09     24.55 o 
  11   2   1        3.84       23.56     19.01 o 
  12   2   1       17.01       24.70     43.92 o 
 -11   3   1        9.09        4.92     18.31 o 
 -10   3   1      208.80      209.34     42.51 o 
  -9   3   1       32.91       30.75     10.23 o 
  -8   3   1      128.98      160.05     18.62 o 
  -7   3   1      547.31      515.33     24.38 o 
  -6   3   1       31.07       35.13      7.27 o 
  -5   3   1     1523.90     1735.79     64.83 o 
  -4   3   1     7874.93     8495.94    298.87 o 
  -3   3   1     5203.80     5661.07    202.12 o 
  -2   3   1     4411.54     3726.90    134.42 o 
  -1   3   1    14386.19    15860.56    692.04 o 
   0   3   1      245.53      230.18     11.98 o 
   1   3   1    14290.68    15728.00    601.91 o 
   2   3   1     4036.10     3374.04    120.55 o 
   3   3   1     4439.12     5048.42    181.42 o 
   4   3   1     6689.07     7298.29    266.59 o 
   5   3   1     1726.98     1974.40     64.85 o 
   6   3   1       23.48       12.34      6.57 o 
   7   3   1      565.93      497.25     24.19 o 
   8   3   1       64.57       87.25     11.31 o 
   9   3   1       43.62       45.60     10.55 o 
  10   3   1      233.37      209.27     23.68 o 
  11   3   1       10.38       -0.03     18.33 o 
 -11   4   1       27.19        2.62     18.25 o 
 -10   4   1        2.36      -27.90     36.90 o 
  -9   4   1      122.99      141.32     14.02 o 
  -8   4   1      242.42      248.50     15.86 o 
  -7   4   1      297.77      311.79     16.77 o 
  -6   4   1       93.08       94.76      9.72 o 
  -5   4   1      129.58      124.82      8.52 o 
  -4   4   1     1166.91     1215.39     42.28 o 
  -3   4   1      711.79      523.63     22.26 o 
  -2   4   1     2731.20     2930.85    114.60 o 
  -1   4   1      666.54      743.74     34.50 o 
   0   4   1      167.85      140.43     11.21 o 
   1   4   1      669.90      741.78     29.93 o 
   2   4   1     2997.44     3048.54    102.94 o 
   3   4   1      695.77      528.93     19.83 o 
   4   4   1     1083.82     1149.52     42.02 o 
   5   4   1      227.50      228.07     11.18 o 
   6   4   1      127.11      137.16     10.24 o 
   7   4   1      253.87      258.42     16.05 o 
   8   4   1      230.91      223.39     15.37 o 
   9   4   1      173.14      165.98     16.18 o 
  10   4   1        9.15        2.94     12.54 o 
  11   4   1       24.92       21.44     30.51 o 
 -11   5   1       21.51       53.63     29.84 o 
 -10   5   1      157.37      150.50     19.88 o 
  -9   5   1      221.48      238.22     19.58 o 
  -8   5   1      653.53      696.13     30.30 o 
  -7   5   1       32.45       35.13      9.27 o 
  -6   5   1       31.12       21.73      7.83 o 
  -5   5   1     1072.21     1114.13     47.70 o 
  -4   5   1     4111.23     4120.60    143.27 o 
  -3   5   1      915.53      936.99     33.00 o 
  -2   5   1     5052.16     4936.56    184.01 o 
  -1   5   1       48.24       31.28      5.49 o 
   0   5   1     1355.08     1573.49     71.10 o 
   1   5   1       70.70       79.17     11.77 o 
   2   5   1     4880.86     4748.18    165.20 o 
   3   5   1      629.60      713.47     29.12 o 
   4   5   1     4213.85     4209.46    143.15 o 
   5   5   1     1225.63     1232.98     47.68 o 
   6   5   1       21.12       26.31      8.08 o 
   7   5   1       39.31       33.90      8.99 o 
   8   5   1      592.85      574.43     47.13 o 
   9   5   1      192.62      210.37     19.25 o 
  10   5   1      173.34      164.42     22.68 o 
  11   5   1       15.13       45.23     32.03 o 
 -11   6   1       66.74       57.16     33.71 o 
 -10   6   1       45.01       58.35     18.26 o 
  -9   6   1      117.61       99.44     15.36 o 
  -8   6   1      148.69      155.56     13.72 o 
  -7   6   1      396.54      410.00     21.73 o 
  -6   6   1      268.26      290.39     17.25 o 
  -5   6   1      300.94      313.50     16.30 o 
  -4   6   1      366.95      357.14     15.25 o 
  -3   6   1      870.29      764.51     30.58 o 
  -2   6   1     1801.12     1973.14     74.84 o 
  -1   6   1     2566.99     2762.60    126.22 o 
   0   6   1      182.56      275.01     15.94 o 
   1   6   1     2620.91     2921.24    153.15 o 
   2   6   1     1717.54     1865.64     74.78 o 
   3   6   1      805.05      695.54     27.18 o 
   4   6   1      325.27      322.44     17.10 o 
   5   6   1      283.75      281.43     15.86 o 
   6   6   1      295.94      334.59     17.40 o 
   7   6   1      445.23      427.36     25.48 o 
   8   6   1      163.60      126.39     18.87 o 
   9   6   1       77.34      109.15     19.14 o 
  10   6   1       27.02       41.76     24.34 o 
  11   6   1       71.42       94.07     30.85 o 
 -10   7   1       65.34       74.87     35.10 o 
  -9   7   1       19.85       53.13     17.86 o 
  -8   7   1       29.83       69.02     16.48 o 
  -7   7   1       52.21       45.50     13.49 o 
  -6   7   1      402.78      378.34     20.73 o 
  -5   7   1      585.38      599.37     27.48 o 
  -4   7   1     1899.15     1683.61     67.86 o 
  -3   7   1       38.67       39.34      7.12 o 
  -2   7   1      670.97      626.31     31.04 o 
  -1   7   1       30.03       24.15      6.69 o 
   0   7   1      217.72      249.78     18.20 o 
   1   7   1        4.53        8.72      7.46 o 
   2   7   1      920.92      896.74     32.12 o 
   3   7   1       96.65       86.92      8.41 o 
   4   7   1     1945.93     1716.69     67.75 o 
   5   7   1      583.98      571.39     27.12 o 
   6   7   1      413.75      432.64     45.48 o 
   7   7   1       44.27       44.55     15.09 o 
   8   7   1       11.98       10.12     24.63 o 
   9   7   1       25.08       30.24     16.07 o 
  10   7   1       43.94       22.70     18.76 o 
  -9   8   1       32.62       44.84     17.94 o 
  -8   8   1       34.94        1.35     20.51 o 
  -7   8   1       71.78       72.01     17.63 o 
  -6   8   1       10.67       23.06     11.76 o 
  -5   8   1      411.74      463.32     23.61 o 
  -4   8   1      502.39      477.23     24.66 o 
  -3   8   1     1859.73     1822.00     65.13 o 
  -2   8   1       60.85       66.96      8.06 o 
  -1   8   1      345.92      334.67     24.42 o 
   0   8   1      376.74      356.26     34.80 o 
   1   8   1      373.76      361.40     24.68 o 
   2   8   1       67.96       51.33      8.11 o 
   3   8   1     1864.74     1835.08     72.58 o 
   4   8   1      532.62      568.03     29.88 o 
   5   8   1      427.29      501.59     35.43 o 
   6   8   1        1.95       24.56     17.32 o 
   7   8   1       90.13      119.28     19.63 o 
   8   8   1       23.45       -4.05     15.16 o 
   9   8   1       24.84       35.79     18.33 o 
  -9   9   1       58.73       98.39     22.30 o 
  -8   9   1       67.19       88.89     19.98 o 
  -7   9   1        9.41       27.63     16.85 o 
  -6   9   1       83.86      105.79     35.01 o 
  -5   9   1      115.95      135.82     20.44 o 
  -4   9   1      521.64      503.74     37.88 o 
  -3   9   1       85.79       71.11      9.72 o 
  -2   9   1      239.19      279.98     19.29 o 
  -1   9   1      548.88      587.57     38.83 o 
   0   9   1        6.80       -7.44      9.69 o 
   1   9   1      592.81      631.46     32.48 o 
   2   9   1      350.03      345.47     20.41 o 
   3   9   1       79.00       64.55     11.52 o 
   4   9   1      350.34      354.32     32.34 o 
   5   9   1      139.46      187.34     21.71 o 
   6   9   1       91.82       82.82     19.46 o 
   7   9   1        9.86       -9.14     26.02 o 
   8   9   1       57.58       47.65     21.86 o 
   9   9   1       48.27       71.31     21.47 o 
  -8  10   1       11.37        0.35     18.13 o 
  -7  10   1       41.26       29.14     17.55 o 
  -6  10   1        9.28      -14.84     14.84 o 
  -5  10   1      278.93      313.14     29.52 o 
  -4  10   1      329.32      341.04     29.85 o 
  -3  10   1      137.30      157.17     15.85 o 
  -2  10   1      132.22      133.48     14.74 o 
  -1  10   1       89.78       99.02     11.69 o 
   0  10   1      583.67      661.44     34.90 o 
   1  10   1      103.92       96.99     24.25 o 
   2  10   1      136.47      146.42     16.56 o 
   3  10   1      144.54      151.15     19.46 o 
   4  10   1      307.40      399.56     31.12 o 
   5  10   1      353.98      369.03     30.61 o 
   6  10   1       19.10       18.18     15.83 o 
   7  10   1       40.55       70.56     19.26 o 
   8  10   1        7.23        8.05     18.34 o 
  -7  11   1       11.90       -7.19     18.42 o 
  -6  11   1      158.03      124.30     23.79 o 
  -5  11   1      108.98      106.84     20.98 o 
  -4  11   1       59.95       97.04     19.64 o 
  -3  11   1      112.98      124.17     19.08 o 
  -2  11   1      101.01       93.81     13.85 o 
  -1  11   1      112.13       98.80     33.41 o 
   0  11   1       16.69       20.85     19.00 o 
   1  11   1      153.44      142.57     26.23 o 
   2  11   1       90.38       75.07     25.39 o 
   3  11   1      104.08      107.73     39.85 o 
   4  11   1       74.78       87.44     19.34 o 
   5  11   1       96.62      127.90     21.96 o 
   6  11   1      169.19      179.06     47.71 o 
   7  11   1       12.53       19.02     33.33 o 
  -5  12   1       96.97       87.80     27.53 o 
  -4  12   1       45.66       61.34     19.17 o 
  -3  12   1       99.83      113.31     20.26 o 
  -2  12   1        2.40        2.61     20.43 o 
  -1  12   1       40.62       29.84     21.02 o 
   0  12   1      387.07      442.00     48.25 o 
   1  12   1       36.14        7.23     21.35 o 
   2  12   1        1.66      -15.80     19.59 o 
   3  12   1       99.24       74.73     27.74 o 
   4  12   1       49.66       93.48     29.09 o 
   5  12   1      116.88      105.30     22.85 o 
  -3  13   1       36.20       60.02     27.24 o 
  -2  13   1       25.00        1.18     23.37 o 
  -1  13   1       52.69       49.09     25.56 o 
   0  13   1        0.19        1.35     21.35 o 
   1  13   1       60.82       87.85     27.57 o 
   2  13   1       22.91        2.69     24.71 o 
   3  13   1       34.10       61.62     29.84 o 
   0   0   2      914.44      412.24     36.90 o 
   2   0   2    16537.26    17731.66    669.03 o 
   3   0   2      319.84      389.33     16.27 o 
   4   0   2     6537.51     7842.39    267.09 o 
   5   0   2     2118.30     2107.47     73.30 o 
   6   0   2      136.67       86.94      7.17 o 
   7   0   2     1211.61     1300.78     53.10 o 
   8   0   2     1819.63     1646.32     77.33 o 
   9   0   2      838.09      952.22     60.09 o 
  10   0   2        3.77      -10.82     15.25 o 
  11   0   2       32.54       29.67     22.91 o 
  12   0   2        0.19       15.79     23.66 o 
 -12   1   2       43.48       41.22     21.46 o 
 -11   1   2        4.39        6.96     24.04 o 
 -10   1   2      230.72      236.86     25.76 o 
  -9   1   2      182.86      177.88     20.95 o 
  -8   1   2      466.48      395.73     25.02 o 
  -7   1   2      232.40      230.48     11.43 o 
  -6   1   2     1729.21     1675.34     59.58 o 
  -5   1   2     1531.05     1526.06     58.77 o 
  -4   1   2      655.89      929.89     36.86 o 
  -3   1   2     1921.87     2159.54     76.50 o 
  -2   1   2      902.81      903.04     40.50 o 
  -1   1   2     2624.31     3027.86    178.55 o 
   0   1   2     1848.40     3591.56    159.17 o 
   1   1   2     1680.89     2188.25     90.19 o 
   2   1   2     1114.26     1170.81     40.55 o 
   3   1   2     1979.29     2289.17     76.37 o 
   4   1   2      863.29     1143.30     36.87 o 
   5   1   2     1765.12     1828.49     58.90 o 
   6   1   2     1831.20     1681.28     66.82 o 
   7   1   2      133.65      118.32     13.70 o 
   8   1   2      477.57      448.85     25.82 o 
   9   1   2      190.81      200.40     21.96 o 
  10   1   2      233.41      290.09     26.98 o 
  11   1   2        4.72      -12.89     17.80 o 
  12   1   2       45.29       36.43     20.41 o 
 -12   2   2       84.33       85.65     23.98 o 
 -11   2   2       17.94       31.99     24.29 o 
 -10   2   2        6.68      -15.24     15.24 o 
  -9   2   2       22.02       38.69     12.85 o 
  -8   2   2      172.55      157.18     12.46 o 
  -7   2   2     1422.06     1343.27     56.80 o 
  -6   2   2      360.07      405.61     17.35 o 
  -5   2   2     6021.95     6634.37    227.66 o 
  -4   2   2     4490.37     5135.57    181.63 o 
  -3   2   2      303.02      351.95     22.34 o 
  -2   2   2      165.28      137.11     12.36 o 
   0   2   2     1069.61     2261.79     86.92 o 
   1   2   2      385.31      179.49      8.28 o 
   2   2   2      103.53       79.21      5.02 o 
   3   2   2      266.38      287.57     14.41 o 
   4   2   2     4745.69     5486.84    181.49 o 
   5   2   2     6128.99     6688.39    227.48 o 
   7   2   2     1545.57     1472.42     57.03 o 
   8   2   2      158.16      122.43     18.91 o 
   9   2   2       18.49       13.02     11.39 o 
  10   2   2       13.02      -10.27     15.44 o 
  11   2   2       21.62       32.78     19.43 o 
  12   2   2       95.01       97.86     23.09 o 
 -11   3   2       27.11       46.60     20.43 o 
 -10   3   2       88.33       68.25     15.27 o 
  -9   3   2       98.17       98.30     12.11 o 
  -8   3   2      278.27      273.52     18.38 o 
  -7   3   2      515.81      489.15     23.41 o 
  -6   3   2      716.57      629.07     24.05 o 
  -5   3   2      225.97      157.44     10.94 o 
  -4   3   2     1436.84     1598.68     61.14 o 
  -3   3   2     1543.10     2145.72     83.22 o 
  -2   3   2     2124.11     1867.45     72.67 o 
  -1   3   2      811.90      453.65     19.98 o 
   0   3   2     1737.41     1336.51     52.06 o 
   1   3   2      745.50      379.17     17.03 o 
   2   3   2     2079.41     1910.81     72.57 o 
   3   3   2     1582.10     2169.15     74.52 o 
   4   3   2     1814.30     1958.89     68.38 o 
   5   3   2      202.38      133.24      9.36 o 
   6   3   2      642.11      570.90     26.88 o 
   7   3   2      509.41      466.76     23.25 o 
   8   3   2      279.72      271.07     16.80 o 
   9   3   2       95.01       60.48     12.90 o 
  10   3   2       69.92       54.78     24.46 o 
  11   3   2       17.98       34.18     29.67 o 
 -11   4   2       23.03       21.69     43.29 o 
 -10   4   2        1.06       12.25     13.96 o 
  -9   4   2      183.05      180.99     15.81 o 
  -8   4   2      276.89      254.17     16.25 o 
  -7   4   2       27.84       27.49      8.82 o 
  -6   4   2      970.11      932.11     39.86 o 
  -5   4   2      740.63      602.65     21.72 o 
  -4   4   2      238.14      209.85     10.43 o 
  -3   4   2      470.18      506.23     22.41 o 
  -2   4   2      276.41      205.13     11.12 o 
  -1   4   2     2795.80     2584.75    109.79 o 
   0   4   2      101.08      126.43      9.07 o 
   1   4   2     2543.79     2376.61     95.32 o 
   2   4   2      337.34      263.51     11.46 o 
   3   4   2      507.37      541.69     19.93 o 
   4   4   2      240.40      237.16     10.16 o 
   5   4   2      566.02      471.88     23.86 o 
   6   4   2     1030.02      970.23     39.80 o 
   7   4   2       16.28       14.32      8.27 o 
   8   4   2      229.51      203.90     15.31 o 
   9   4   2      185.80      188.96     33.98 o 
  10   4   2        1.05        0.08     16.68 o 
  11   4   2       24.80        3.53     29.00 o 
 -11   5   2       25.24       51.02     21.14 o 
 -10   5   2       36.33       42.10     14.10 o 
  -9   5   2       22.29       13.06     10.50 o 
  -8   5   2      793.38      700.98     33.17 o 
  -7   5   2      574.18      554.84     27.71 o 
  -6   5   2      524.17      539.31     24.26 o 
  -5   5   2      249.28      244.47     15.05 o 
  -4   5   2      653.45      779.18     35.78 o 
  -3   5   2     1598.21     1674.59     70.68 o 
  -2   5   2      704.66      664.73     29.47 o 
  -1   5   2     4238.44     4343.74    186.89 o 
   0   5   2     3053.76     2892.32    128.58 o 
   1   5   2     3990.90     4126.82    162.44 o 
   2   5   2      853.51      773.39     29.49 o 
   3   5   2     1845.33     1969.47     71.02 o 
   4   5   2      689.63      718.87     31.06 o 
   5   5   2      374.77      330.64     15.47 o 
   6   5   2      446.87      455.29     23.24 o 
   7   5   2      612.63      616.89     27.87 o 
   8   5   2      860.03      753.60     38.56 o 
   9   5   2       21.43       19.27     16.69 o 
  10   5   2       27.97       17.12     16.92 o 
  11   5   2       31.25       79.19     32.78 o 
 -11   6   2       87.15      121.64     36.74 o 
 -10   6   2        2.82       -7.92     16.34 o 
  -9   6   2       64.12       86.48     14.53 o 
  -8   6   2       83.22      127.88     19.14 o 
  -7   6   2       28.43       42.82      9.96 o 
  -6   6   2      781.33      783.83     34.82 o 
  -5   6   2      466.15      445.01     22.76 o 
  -4   6   2      291.53      275.62     19.72 o 
  -3   6   2     1479.90     1477.48     61.44 o 
  -2   6   2     1208.14     1087.49     42.70 o 
  -1   6   2     2386.81     2267.17    105.50 o 
   0   6   2      108.33       92.24     10.25 o 
   1   6   2     2429.93     2418.37     91.89 o 
   2   6   2     1140.23     1029.81     42.45 o 
   3   6   2     1557.24     1661.72     70.43 o 
   4   6   2      233.00      223.58     13.39 o 
   5   6   2      543.22      518.49     22.85 o 
   6   6   2      769.84      797.57     34.44 o 
   7   6   2       11.59       10.86     13.16 o 
   8   6   2       91.37      127.46     18.86 o 
   9   6   2       58.12       39.03     16.38 o 
  10   6   2        3.48       10.72     16.09 o 
  11   6   2       92.62       82.29     34.63 o 
 -10   7   2       38.41       64.66     32.99 o 
  -9   7   2       18.51       21.30     18.33 o 
  -8   7   2      569.22      438.44     29.06 o 
  -7   7   2      244.09      208.62     15.04 o 
  -6   7   2      336.24      324.65     18.20 o 
  -5   7   2      149.17      152.23     12.69 o 
  -4   7   2       99.63       73.10      9.13 o 
  -3   7   2      370.00      424.98     22.34 o 
  -2   7   2     1943.21     2044.45     83.94 o 
  -1   7   2      767.43      692.12     31.43 o 
   0   7   2      267.20      184.72     12.55 o 
   1   7   2      573.34      561.35     30.76 o 
   2   7   2     2074.86     2264.53     84.05 o 
   3   7   2      487.67      581.10     23.25 o 
   4   7   2       58.98       57.87      9.35 o 
   5   7   2      227.40      230.76     16.02 o 
   6   7   2      302.73      298.03     26.77 o 
   7   7   2      198.30      172.85     22.26 o 
   8   7   2      636.11      549.31     37.80 o 
   9   7   2       17.12        3.61     15.75 o 
  10   7   2       39.76       27.49     26.23 o 
  -9   8   2        7.25       20.16     16.48 o 
  -8   8   2       28.40       49.29     23.66 o 
  -7   8   2      651.41      686.64     59.47 o 
  -6   8   2      124.13      154.35     13.45 o 
  -5   8   2      892.53      906.94     40.18 o 
  -4   8   2       79.22       96.07     16.73 o 
  -3   8   2      142.36      124.72     10.55 o 
  -2   8   2      236.62      257.65     14.83 o 
  -1   8   2      379.69      372.74     21.73 o 
   0   8   2      370.09      334.36     24.04 o 
   1   8   2      344.11      371.44     21.27 o 
   2   8   2      281.88      290.00     17.34 o 
   3   8   2      193.88      182.89     13.92 o 
   4   8   2       99.14       99.44     12.42 o 
   5   8   2      997.41      980.41     58.29 o 
   6   8   2      107.79      139.97     32.99 o 
   7   8   2      655.38      679.95     47.22 o 
   8   8   2       39.40       55.59     18.20 o 
   9   8   2       10.39       17.59     17.33 o 
  -9   9   2       16.26       -0.72     17.90 o 
  -8   9   2       97.28       98.41     21.16 o 
  -7   9   2      212.27      216.52     25.40 o 
  -6   9   2      249.05      256.12     26.23 o 
  -5   9   2      216.43      216.98     18.58 o 
  -4   9   2      696.20      641.85     30.24 o 
  -3   9   2      112.45       86.68     12.26 o 
  -2   9   2      254.10      274.21     18.63 o 
  -1   9   2      689.88      740.76     37.09 o 
   0   9   2      342.23      360.00     26.74 o 
   1   9   2      704.52      714.35     36.79 o 
   2   9   2      254.14      289.39     18.83 o 
   3   9   2      129.60      134.89     14.41 o 
   4   9   2      722.47      637.02     43.85 o 
   5   9   2      159.70      208.46     23.70 o 
   6   9   2      261.02      249.81     26.01 o 
   7   9   2      192.78      216.47     26.94 o 
   8   9   2      112.65      105.66     21.55 o 
   9   9   2       20.53       16.38     17.85 o 
  -8  10   2       28.82       19.25     18.35 o 
  -7  10   2       68.40      103.10     20.84 o 
  -6  10   2      183.10      222.60     37.07 o 
  -5  10   2       13.87       -4.31     14.78 o 
  -4  10   2      120.91      132.09     15.28 o 
  -3  10   2      137.42      102.20     14.26 o 
  -2  10   2      318.87      335.01     21.87 o 
  -1  10   2       13.69       29.18      9.72 o 
   0  10   2      341.87      281.48     25.34 o 
   1  10   2        2.91        1.74     11.37 o 
   2  10   2      364.37      375.59     30.12 o 
   3  10   2      178.42      153.39     20.05 o 
   4  10   2      102.81       72.19     17.28 o 
   5  10   2       16.41       18.16     15.62 o 
   6  10   2      179.74      197.18     25.59 o 
   7  10   2       63.29      103.92     21.45 o 
   8  10   2       15.45       22.22     18.40 o 
  -7  11   2       78.89      105.02     22.68 o 
  -6  11   2      107.51      117.45     22.47 o 
  -5  11   2       51.47       93.17     20.42 o 
  -4  11   2       51.44       45.75     19.92 o 
  -3  11   2       49.74       59.61     14.35 o 
  -2  11   2       32.45       43.60     12.57 o 
  -1  11   2      184.18      173.09     26.82 o 
   0  11   2      320.71      323.82     47.83 o 
   1  11   2      145.72      126.35     26.40 o 
   2  11   2       12.92       15.05     20.43 o 
   3  11   2       60.36      112.90     28.25 o 
   4  11   2       58.64       47.32     17.38 o 
   5  11   2       64.15       42.97     17.94 o 
   6  11   2      132.13      124.33     22.32 o 
   7  11   2       53.92       40.32     19.98 o 
  -5  12   2       13.44       31.91     18.93 o 
  -4  12   2        9.23       14.07     16.39 o 
  -3  12   2       19.95       28.86     16.99 o 
  -2  12   2      123.59      156.22     17.48 o 
  -1  12   2        1.54        9.75     19.84 o 
   0  12   2       30.41       18.91     21.86 o 
   1  12   2        7.15        4.12     21.77 o 
   2  12   2      138.74      173.76     31.27 o 
   3  12   2       16.65       47.92     24.63 o 
   4  12   2       11.33        5.38     25.98 o 
   5  12   2       16.81       26.90     29.17 o 
  -3  13   2       27.79       33.37     27.40 o 
  -2  13   2        9.49       26.73     23.79 o 
  -1  13   2       19.64       27.66     21.86 o 
   0  13   2       29.33        1.77     21.86 o 
   1  13   2       15.23       22.78     23.37 o 
   2  13   2        4.52        6.39     24.38 o 
   3  13   2       27.58       60.19     29.76 o 
   1   0   3     1146.41     1597.40     54.99 o 
   2   0   3    13190.02    13266.70    450.44 o 
   3   0   3     1227.47     1155.33     45.34 o 
   4   0   3     4260.32     4232.54    144.88 o 
   5   0   3     2374.08     2499.41     86.79 o 
   6   0   3      132.59      149.92      8.97 o 
   7   0   3      207.73      220.07     11.93 o 
   8   0   3      387.27      447.92     26.48 o 
   9   0   3      510.11      508.96     37.50 o 
  10   0   3       12.59        6.47     16.32 o 
  11   0   3        9.04       22.62     17.83 o 
  12   0   3       68.56       74.76     22.74 o 
 -12   1   3       10.81       19.27     20.58 o 
 -11   1   3      175.46      158.46     24.61 o 
 -10   1   3       26.23       25.89     19.46 o 
  -9   1   3      504.83      532.16     36.41 o 
  -8   1   3      482.33      538.61     29.36 o 
  -7   1   3      372.78      383.56     18.15 o 
  -6   1   3      567.44      604.86     23.88 o 
  -5   1   3      313.55      384.97     17.79 o 
  -4   1   3       35.19       26.33      4.15 o 
  -3   1   3    13098.73    13383.53    542.34 o 
  -2   1   3     2834.06     3265.20    117.98 o 
  -1   1   3    11673.42    13363.42    537.43 o 
   0   1   3      289.00      252.31     14.89 o 
   1   1   3    13433.40    15092.40    541.03 o 
   2   1   3     2576.15     2990.16     96.19 o 
   3   1   3    14770.96    14995.89    443.27 o 
   4   1   3       35.80       37.66      3.75 o 
   5   1   3      511.30      573.31     23.91 o 
   6   1   3      576.96      585.96     28.14 o 
   7   1   3      459.44      482.01     24.56 o 
   8   1   3      436.90      470.42     28.58 o 
   9   1   3      438.98      459.75     35.78 o 
  10   1   3       33.37       31.34     17.40 o 
  11   1   3      169.34      149.55     23.55 o 
  12   1   3       10.53       10.20     18.94 o 
 -12   2   3       20.63       18.57     21.02 o 
 -11   2   3       38.47       35.31     19.21 o 
 -10   2   3       78.19       65.87     20.20 o 
  -9   2   3       80.31       72.13     13.94 o 
  -8   2   3      112.78      101.25     10.69 o 
  -7   2   3       97.02      104.34     10.15 o 
  -6   2   3     1267.07     1390.01     51.16 o 
  -5   2   3     2249.41     2645.35     88.67 o 
  -4   2   3     2726.30     3032.22    131.77 o 
  -3   2   3      898.12     1170.37     41.91 o 
  -2   2   3    11068.46    10633.37    386.35 o 
  -1   2   3      165.17      258.49     16.05 o 
   0   2   3     5141.83     5825.08    222.95 o 
   1   2   3      212.83      309.98     12.12 o 
   2   2   3     9924.00     9887.97    346.90 o 
   3   2   3      687.51      958.90     41.42 o 
   4   2   3     3754.18     4010.40    152.44 o 
   5   2   3     2148.36     2459.97     88.12 o 
   6   2   3     1290.11     1478.36     57.11 o 
   7   2   3       80.73       99.99     20.52 o 
   8   2   3       47.92       32.74     12.89 o 
   9   2   3       67.42       42.49     12.32 o 
  10   2   3       87.39       84.58     18.55 o 
  11   2   3       33.55       38.39     18.67 o 
  12   2   3       21.74        0.58     19.61 o 
 -11   3   3      127.03      126.75     25.68 o 
 -10   3   3       70.36      100.28     16.24 o 
  -9   3   3      234.45      268.93     21.69 o 
  -8   3   3      196.35      198.50     15.15 o 
  -7   3   3      334.23      373.58     19.91 o 
  -6   3   3      259.34      271.98     14.55 o 
  -5   3   3      518.70      481.64     18.55 o 
  -4   3   3     2573.47     3074.79    112.34 o 
  -3   3   3     9012.75     8701.14    329.82 o 
  -2   3   3     1584.55     1590.40     51.84 o 
  -1   3   3     4219.68     4774.50    173.93 o 
   0   3   3     2385.59     2545.64     98.21 o 
   1   3   3     5264.80     5649.46    224.73 o 
   2   3   3     1374.56     1393.34     51.64 o 
   3   3   3     8982.17     8708.97    329.60 o 
   4   3   3     2198.84     2771.59    112.06 o 
   5   3   3      446.27      395.94     20.01 o 
   6   3   3      277.23      316.99     15.65 o 
   7   3   3      366.50      394.51     19.73 o 
   8   3   3      171.01      186.58     14.08 o 
   9   3   3      239.45      301.23     23.23 o 
  10   3   3       75.61       73.37     18.71 o 
  11   3   3      111.94       85.02     21.28 o 
 -11   4   3       29.70       53.80     20.18 o 
 -10   4   3       84.70       74.70     16.27 o 
  -9   4   3      254.92      218.50     20.92 o 
  -8   4   3      451.78      439.19     22.64 o 
  -7   4   3      143.35      147.30     11.80 o 
  -6   4   3      639.57      628.43     28.99 o 
  -5   4   3      336.72      310.17     16.00 o 
  -4   4   3     1461.40     1598.36     70.40 o 
  -3   4   3      224.61      206.49     10.31 o 
  -2   4   3     1723.44     1374.91     59.43 o 
  -1   4   3      419.09      412.90     16.98 o 
   0   4   3     1260.02     1574.94     61.51 o 
   1   4   3      355.37      374.26     16.79 o 
   2   4   3     2069.31     1658.15     53.47 o 
   3   4   3      196.48      183.22     10.10 o 
   4   4   3     2213.28     2289.37     99.67 o 
   5   4   3      296.14      285.84     14.98 o 
   6   4   3      643.17      666.82     28.71 o 
   7   4   3      126.30      116.76     11.28 o 
   8   4   3      418.97      406.68     25.26 o 
   9   4   3      252.36      236.77     18.84 o 
  10   4   3       70.10       30.45     17.20 o 
  11   4   3       31.32       20.60     29.93 o 
 -11   5   3       17.95        3.40     19.55 o 
 -10   5   3       41.59       42.95     15.53 o 
  -9   5   3       33.39       45.24     11.53 o 
  -8   5   3       69.67       73.58     11.33 o 
  -7   5   3        6.56       13.33      8.79 o 
  -6   5   3      685.40      686.25     32.00 o 
  -5   5   3        6.40        0.99      5.37 o 
  -4   5   3     2683.08     2861.08    104.91 o 
  -3   5   3     3713.06     3510.60    129.55 o 
  -2   5   3      249.19      420.52     17.43 o 
  -1   5   3      156.80      150.86      9.42 o 
   0   5   3     6212.63     7090.02    271.64 o 
   1   5   3      248.19      230.46     11.79 o 
   2   5   3      182.24      350.47     15.09 o 
   3   5   3     3490.02     3243.65    129.12 o 
   4   5   3     2413.81     2566.48    104.55 o 
   5   5   3       25.07       19.13      6.72 o 
   6   5   3      742.12      772.55     32.03 o 
   7   5   3       15.91       21.90     10.00 o 
   8   5   3       87.32       39.68     30.47 o 
   9   5   3       57.74       31.84     15.92 o 
  10   5   3       59.90       74.41     19.77 o 
  11   5   3       12.40      -10.26     26.65 o 
 -10   6   3       10.76       13.03     14.05 o 
  -9   6   3      300.29      289.04     18.99 o 
  -8   6   3      606.72      567.59     28.53 o 
  -7   6   3      450.19      399.15     21.10 o 
  -6   6   3      137.74      103.83     11.08 o 
  -5   6   3      275.28      296.24     17.53 o 
  -4   6   3      491.55      390.05     18.34 o 
  -3   6   3      869.06      894.31     35.21 o 
  -2   6   3     2343.10     2385.17     91.63 o 
  -1   6   3     2209.24     2489.31     91.96 o 
   0   6   3     1922.55     1949.40     76.31 o 
   1   6   3     1961.27     2221.28     91.63 o 
   2   6   3     2280.65     2337.86     91.31 o 
   3   6   3      773.16      801.64     34.69 o 
   4   6   3      441.25      352.19     18.03 o 
   5   6   3      348.75      385.14     18.09 o 
   6   6   3      145.70      130.09     29.76 o 
   7   6   3      452.55      377.17     30.37 o 
   8   6   3      596.49      613.35     41.72 o 
   9   6   3      251.10      228.18     35.60 o 
  10   6   3        2.42       13.59     17.36 o 
 -10   7   3        5.83       39.56     18.74 o 
  -9   7   3      167.84      174.11     23.29 o 
  -8   7   3       18.99       25.51     10.72 o 
  -7   7   3      317.93      348.26     20.15 o 
  -6   7   3      282.75      277.03     17.70 o 
  -5   7   3       67.44       40.40     11.62 o 
  -4   7   3     1715.30     1720.60     68.28 o 
  -3   7   3     1476.80     1299.82     52.35 o 
  -2   7   3      156.50      172.87     12.64 o 
  -1   7   3      458.82      537.04     25.90 o 
   0   7   3      468.96      480.26     21.75 o 
   1   7   3      578.31      655.93     26.16 o 
   2   7   3      118.96      135.20     11.40 o 
   3   7   3     1461.05     1298.52     52.24 o 
   4   7   3     1706.50     1720.67     79.26 o 
   5   7   3       88.87       80.01     14.52 o 
   6   7   3      351.80      409.81     28.29 o 
   7   7   3      350.29      346.36     29.52 o 
   8   7   3       10.46       11.62     15.15 o 
   9   7   3      140.93      162.12     37.07 o 
  10   7   3       15.21        2.01     16.33 o 
  -9   8   3      138.10      138.67     22.17 o 
  -8   8   3       15.44       43.67     17.84 o 
  -7   8   3       85.72       77.84     11.92 o 
  -6   8   3       75.91       88.30     11.42 o 
  -5   8   3      249.09      229.77     15.17 o 
  -4   8   3      190.90      204.79     16.75 o 
  -3   8   3       91.98       87.02      9.59 o 
  -2   8   3     1652.66     1693.47     57.41 o 
  -1   8   3      121.33      131.84      9.87 o 
   0   8   3      278.03      257.91     19.60 o 
   1   8   3       85.21       88.68     10.00 o 
   2   8   3     1442.64     1452.68     73.53 o 
   3   8   3      110.53      108.91     11.67 o 
   4   8   3      287.05      252.19     22.40 o 
   5   8   3      148.74      159.15     20.76 o 
   6   8   3       60.85       62.38     16.58 o 
   7   8   3       81.16       61.75     17.47 o 
   8   8   3       11.77       10.24     17.12 o 
   9   8   3      130.27      147.36     23.65 o 
  -9   9   3       38.80       51.51     19.93 o 
  -8   9   3       50.38       47.30     28.16 o 
  -7   9   3       38.90       42.34     17.29 o 
  -6   9   3       97.12       66.97     20.30 o 
  -5   9   3      439.19      460.77     22.70 o 
  -4   9   3      176.82      199.65     13.97 o 
  -3   9   3      330.46      306.71     16.40 o 
  -2   9   3       63.82       62.48      8.05 o 
  -1   9   3      169.65      180.31     12.46 o 
   0   9   3       45.99       26.42     11.28 o 
   1   9   3      165.17      169.02     17.53 o 
   2   9   3       47.60       44.78     13.11 o 
   3   9   3      247.52      209.62     22.85 o 
   4   9   3      105.97       98.34     18.54 o 
   5   9   3      341.90      347.55     44.97 o 
   6   9   3      139.72      116.22     33.92 o 
   7   9   3       47.28       99.08     27.19 o 
   8   9   3       56.71       74.38     20.40 o 
   9   9   3       42.82        9.03     18.90 o 
  -8  10   3       74.77       95.64     37.87 o 
  -7  10   3       26.78       58.32     18.86 o 
  -6  10   3      166.78      180.31     23.57 o 
  -5  10   3      301.41      285.71     26.94 o 
  -4  10   3      214.22      196.41     18.91 o 
  -3  10   3       28.16       55.91     12.06 o 
  -2  10   3      467.92      458.15     26.16 o 
  -1  10   3      108.53      129.56     13.54 o 
   0  10   3       41.96       37.98     12.84 o 
   1  10   3      162.69      160.39     25.89 o 
   2  10   3      414.92      411.22     32.87 o 
   3  10   3       44.03       69.05     15.31 o 
   4  10   3      290.45      259.17     48.67 o 
   5  10   3      220.33      185.07     28.71 o 
   6  10   3      155.70      149.58     22.62 o 
   7  10   3       27.85       10.13     28.46 o 
   8  10   3       92.71      137.93     23.64 o 
  -7  11   3       24.70       45.93     20.18 o 
  -6  11   3      116.57      157.23     24.58 o 
  -5  11   3       50.45       50.91     19.02 o 
  -4  11   3       38.14       65.09     20.85 o 
  -3  11   3      182.77      174.93     19.99 o 
  -2  11   3       99.74       78.84     17.36 o 
  -1  11   3       60.81       68.09     20.51 o 
   0  11   3        4.11        9.30     24.08 o 
   1  11   3       64.43       60.48     18.87 o 
   2  11   3       82.53       92.22     25.81 o 
   3  11   3      209.75      174.35     32.36 o 
   4  11   3       22.75        5.91     15.53 o 
   5  11   3       38.48       20.94     18.02 o 
   6  11   3      128.83      178.87     25.26 o 
   7  11   3       25.35       25.18     19.22 o 
  -5  12   3       41.88       71.31     20.94 o 
  -4  12   3      180.67      182.45     23.70 o 
  -3  12   3        2.31      -10.77     15.62 o 
  -2  12   3       60.66       53.98     22.13 o 
   0  12   3      208.05      193.01     32.20 o 
   1  12   3       37.77       47.54     16.43 o 
   2  12   3       54.89       46.82     23.62 o 
   3  12   3        2.36      -13.79     23.45 o 
   4  12   3      166.22      166.78     34.55 o 
   5  12   3       29.08       55.48     28.33 o 
  -3  13   3       20.33       12.02     25.89 o 
  -2  13   3        4.41       -7.48     21.18 o 
  -1  13   3       41.24       51.71     18.03 o 
   0  13   3       48.18      112.48     26.82 o 
   1  13   3       40.79       31.94     25.05 o 
   2  13   3        3.18       -1.18     22.70 o 
   3  13   3       23.20       -3.45     25.30 o 
   0   0   4    33258.48    36335.57   1586.98 o 
   1   0   4     7908.23     7314.95    248.30 o 
   2   0   4     1988.27     2367.08     80.99 o 
   3   0   4     1560.79     1747.45     67.70 o 
   4   0   4        1.03       10.02      4.11 o 
   5   0   4      262.81      127.65      7.54 o 
   6   0   4       11.73       10.78      5.29 o 
   7   0   4     1567.25     1532.13     62.01 o 
   8   0   4     1334.48     1322.41     63.35 o 
   9   0   4       44.31       29.56     16.01 o 
  10   0   4       19.78       18.64     16.92 o 
  11   0   4      285.19      341.04     36.90 o 
  12   0   4       11.46       -4.40     41.11 o 
 -12   1   4       42.90       33.13     21.31 o 
 -11   1   4       60.32       53.41     20.45 o 
 -10   1   4       82.48       86.27     38.84 o 
  -9   1   4      267.19      251.72     19.76 o 
  -8   1   4      477.68      517.27     29.51 o 
  -7   1   4       46.51       48.17      7.72 o 
  -6   1   4     2529.78     2621.83     86.72 o 
  -5   1   4      665.99      702.12     24.94 o 
  -4   1   4     2197.90     2200.75     79.97 o 
  -3   1   4     4873.37     5720.87    215.47 o 
  -2   1   4     3350.86     3412.90    134.42 o 
  -1   1   4     4228.71     4868.28    168.08 o 
   0   1   4     6022.01     4994.22    191.20 o 
   1   1   4     4574.91     5028.26    188.29 o 
   2   1   4     3513.73     3626.48    120.68 o 
   3   1   4     4785.64     5635.57    176.98 o 
   4   1   4     1910.79     1959.18     71.37 o 
   5   1   4      592.46      607.12     24.48 o 
   6   1   4     2133.57     2316.27     96.82 o 
   7   1   4       46.58       49.53      9.95 o 
   8   1   4      440.25      480.65     28.63 o 
   9   1   4      274.63      192.19     31.27 o 
  10   1   4       81.52       78.52     18.96 o 
  11   1   4       54.67        8.93     17.80 o 
  12   1   4       49.86       44.73     21.02 o 
 -12   2   4        8.22       26.17     21.83 o 
 -11   2   4      158.40      185.17     25.22 o 
 -10   2   4      234.33      158.32     18.34 o 
  -9   2   4       33.89       36.98     12.74 o 
  -8   2   4      426.87      416.09     22.34 o 
  -7   2   4     1475.01     1446.49     53.88 o 
  -6   2   4      153.85      141.91      8.95 o 
  -5   2   4     3047.55     2939.42    101.02 o 
  -4   2   4     5257.35     6623.84    247.35 o 
  -3   2   4     4316.86     4785.39    183.02 o 
  -2   2   4     3017.26     3115.94    121.84 o 
  -1   2   4    29273.02    30176.91   1016.89 o 
   0   2   4     1367.10     1815.02     70.76 o 
   1   2   4    27903.14    29691.88   1325.25 o 
   2   2   4     3071.24     3242.27    109.18 o 
   3   2   4     4214.79     4830.95    164.18 o 
   4   2   4     5072.35     6397.75    247.02 o 
   5   2   4     2900.22     2879.27    112.22 o 
   6   2   4      106.31      115.84      9.71 o 
   7   2   4     1593.72     1582.19     70.18 o 
   8   2   4      410.69      438.37     25.75 o 
   9   2   4       31.46       21.71     11.56 o 
  10   2   4      230.51      189.56     22.69 o 
  11   2   4      147.74      197.49     25.57 o 
  12   2   4        7.00       11.60     30.68 o 
 -11   3   4       37.17       18.82     16.03 o 
 -10   3   4       50.13       70.85     15.47 o 
  -9   3   4      235.98      260.63     20.56 o 
  -8   3   4       43.81       48.90     10.22 o 
  -7   3   4       12.01       21.12      8.12 o 
  -6   3   4     1007.47      970.14     33.57 o 
  -5   3   4      553.19      565.70     21.62 o 
  -4   3   4     2375.22     2464.38     99.94 o 
  -3   3   4     1396.20     1672.46     64.61 o 
  -2   3   4     4116.71     4148.77    140.97 o 
  -1   3   4     3316.40     3671.29    122.06 o 
   0   3   4     3943.33     3380.90    129.97 o 
   1   3   4     2958.42     3444.40    136.91 o 
   2   3   4     4033.73     4090.92    140.82 o 
   3   3   4     1403.25     1649.11     57.77 o 
   4   3   4     2625.06     2717.97     99.87 o 
   5   3   4      485.90      511.93     23.63 o 
   6   3   4      833.18      789.22     36.74 o 
   7   3   4        9.32       11.44      7.84 o 
   8   3   4       54.63       59.97     11.71 o 
   9   3   4      220.06      260.20     21.17 o 
  10   3   4       34.52       23.73     13.49 o 
  11   3   4       34.67       44.39     27.24 o 
 -11   4   4       48.28       36.41     16.76 o 
 -10   4   4       41.08       50.03     14.90 o 
  -9   4   4      146.70      148.93     14.04 o 
  -8   4   4      384.20      409.25     22.38 o 
  -7   4   4      885.73      874.99     37.80 o 
  -6   4   4      256.04      226.25     15.05 o 
  -5   4   4     1591.49     1392.66     52.98 o 
  -4   4   4      158.70      162.59      9.63 o 
  -3   4   4     1101.10     1300.45     46.07 o 
  -2   4   4      794.89      684.26     25.31 o 
  -1   4   4     5049.48     4923.88    186.09 o 
   0   4   4      756.52     1220.45     48.16 o 
   1   4   4     4973.16     4743.40    213.48 o 
   2   4   4      783.97      696.00     25.14 o 
   3   4   4     1075.21     1306.88     51.26 o 
   4   4   4      137.45      137.96      9.04 o 
   5   4   4     1373.50     1247.09     52.49 o 
   6   4   4      351.92      320.46     15.37 o 
   7   4   4      961.86      859.05     37.10 o 
   8   4   4      406.41      456.86     26.31 o 
   9   4   4      141.60      117.22     19.73 o 
  10   4   4       37.69       32.43     16.76 o 
  11   4   4       44.94       77.42     31.94 o 
 -11   5   4        6.66       10.36     19.53 o 
 -10   5   4        6.59       10.62     14.50 o 
  -9   5   4       20.57       21.52     11.02 o 
  -8   5   4      113.73      138.18     13.45 o 
  -7   5   4      625.52      630.53     27.66 o 
  -6   5   4     1599.56     1562.08     63.67 o 
  -5   5   4      175.23      189.62     11.78 o 
  -4   5   4      315.77      305.04     13.63 o 
  -3   5   4      562.20      584.45     24.47 o 
  -2   5   4     1288.57     1090.65     43.45 o 
  -1   5   4     2401.25     2563.34     94.60 o 
   0   5   4     9170.63     9574.20    366.16 o 
   1   5   4     2122.50     2303.22     94.23 o 
   2   5   4     1632.04     1366.60     43.63 o 
   3   5   4      704.08      763.70     27.53 o 
   4   5   4      205.23      197.30     12.41 o 
   5   5   4      196.48      188.08     11.62 o 
   6   5   4     1522.43     1594.47     63.43 o 
   7   5   4      531.80      478.05     29.97 o 
   8   5   4      168.98      162.97     19.25 o 
   9   5   4       19.53       16.56     15.39 o 
  10   5   4        3.15      -10.22     15.37 o 
  11   5   4        4.65       10.17     26.56 o 
 -10   6   4        0.36        8.75     13.86 o 
  -9   6   4       89.08       81.51     13.48 o 
  -8   6   4      462.08      471.13     24.59 o 
  -7   6   4      471.49      437.39     22.45 o 
  -6   6   4      337.46      331.97     19.05 o 
  -5   6   4     1244.41     1212.61     59.56 o 
  -4   6   4      361.75      424.05     19.52 o 
  -3   6   4      116.27      126.27      8.06 o 
  -2   6   4     2611.43     2794.03     93.58 o 
  -1   6   4     2340.71     2061.95     77.63 o 
   0   6   4      360.59      423.03     19.30 o 
   1   6   4     2118.54     1881.72     77.23 o 
   2   6   4     2416.30     2580.98    104.96 o 
   3   6   4      109.41      131.18      8.78 o 
   4   6   4      341.54      359.36     18.66 o 
   5   6   4     1272.30     1329.75     60.26 o 
   6   6   4      364.91      414.46     61.95 o 
   7   6   4      415.00      393.46     31.80 o 
   8   6   4      429.60      476.95     74.90 o 
   9   6   4       81.12       54.34     23.45 o 
  10   6   4        0.15       -6.15     20.22 o 
 -10   7   4       26.73       10.72     19.54 o 
  -9   7   4       72.04       80.25     16.43 o 
  -8   7   4       31.39       18.84     11.49 o 
  -7   7   4      170.90      179.04     14.45 o 
  -6   7   4     1598.45     1545.35     62.83 o 
  -5   7   4      528.20      510.12     32.68 o 
  -4   7   4      254.52      250.12     14.55 o 
  -3   7   4      338.14      353.21     17.09 o 
  -2   7   4      596.29      521.96     22.99 o 
  -1   7   4      261.36      267.11     13.04 o 
   0   7   4     4307.06     4372.13    196.09 o 
   1   7   4      185.14      190.54     11.99 o 
   2   7   4      752.73      686.48     29.94 o 
   3   7   4      281.34      290.47     19.04 o 
   4   7   4      231.03      240.01     21.64 o 
   5   7   4      570.36      536.91     37.21 o 
   6   7   4     1485.74     1512.84     90.41 o 
   7   7   4      142.21      168.27     20.80 o 
   8   7   4       57.94       52.85     35.85 o 
   9   7   4       69.03       86.70     42.07 o 
  10   7   4       32.87       38.10     18.06 o 
  -9   8   4       56.97       56.46     24.80 o 
  -8   8   4       92.71       96.55     22.57 o 
  -7   8   4      356.72      356.72     21.02 o 
  -6   8   4       97.39      108.53     11.95 o 
  -5   8   4      553.18      538.43     26.67 o 
  -4   8   4     1637.13     1584.46     73.33 o 
  -3   8   4      267.00      220.94     14.00 o 
  -2   8   4      316.35      282.65     13.59 o 
  -1   8   4     1388.09     1256.79     53.99 o 
   0   8   4       12.07       17.08      6.79 o 
   1   8   4     1490.97     1392.64     53.98 o 
   2   8   4      285.05      236.60     21.63 o 
   3   8   4      224.68      187.60     15.21 o 
   4   8   4     1538.96     1564.05     91.93 o 
   5   8   4      606.41      547.47     38.71 o 
   6   8   4       53.56       48.17     15.96 o 
   7   8   4      367.79      352.61     31.25 o 
   8   8   4       88.65      127.66     21.23 o 
   9   8   4       52.37       45.54     19.54 o 
  -9   9   4       11.43       -9.54     26.94 o 
  -8   9   4       34.21       31.24     18.04 o 
  -7   9   4       38.25       56.39     17.75 o 
  -6   9   4      160.60      182.22     17.57 o 
  -5   9   4        9.16       15.34      9.74 o 
  -4   9   4      456.05      445.37     27.61 o 
  -3   9   4      697.35      781.71     33.97 o 
  -2   9   4      510.20      478.09     21.99 o 
  -1   9   4      718.28      745.93     32.81 o 
   0   9   4       59.07       32.80      9.53 o 
   1   9   4      681.50      710.58     45.92 o 
   2   9   4      412.35      340.33     29.86 o 
   3   9   4      592.48      722.90     48.83 o 
   4   9   4      508.60      559.88     36.66 o 
   5   9   4        9.28       13.33     14.41 o 
   6   9   4      128.14      113.43     31.86 o 
   7   9   4       39.30       58.21     17.87 o 
   8   9   4       42.48       32.60     17.79 o 
   9   9   4       12.10        4.26     17.30 o 
  -8  10   4       59.41       56.68     25.34 o 
  -7  10   4       80.41       93.19     21.05 o 
  -6  10   4       47.34       58.38     18.33 o 
  -5  10   4        4.94       13.44     13.03 o 
  -4  10   4      159.29      157.72     14.07 o 
  -3  10   4       21.34       43.65     11.24 o 
  -2  10   4      188.67      206.78     14.70 o 
  -1  10   4       73.69       88.59     21.24 o 
   0  10   4      642.01      621.05     41.66 o 
   1  10   4      130.53      106.26     24.63 o 
   2  10   4      197.13      229.24     31.52 o 
   3  10   4       20.87       16.16     14.00 o 
   4  10   4      166.66      155.61     20.32 o 
   5  10   4        6.60       34.39     16.75 o 
   6  10   4       49.40       51.46     19.19 o 
   7  10   4       81.67       89.20     21.37 o 
   8  10   4       44.15       65.09     20.91 o 
  -7  11   4       97.02      121.47     34.72 o 
  -6  11   4       49.88       74.50     38.54 o 
  -5  11   4       10.01        3.96     17.17 o 
  -4  11   4      109.82      121.66     16.69 o 
  -3  11   4      127.67      148.20     21.25 o 
  -2  11   4      367.67      327.96     22.80 o 
  -1  11   4      308.90      327.93     38.42 o 
   0  11   4       28.24       17.64     13.58 o 
   1  11   4      304.60      358.31     29.12 o 
   2  11   4      342.39      363.15     41.86 o 
   3  11   4      104.87      149.72     31.69 o 
   4  11   4      110.85      116.76     29.76 o 
   5  11   4       13.01       -3.13     24.63 o 
   6  11   4       25.12       26.14     19.72 o 
   7  11   4       91.41       70.19     30.35 o 
  -5  12   4       12.60       40.03     19.65 o 
  -4  12   4        8.91        6.67     16.19 o 
  -3  12   4        0.68        3.95     15.35 o 
  -2  12   4      135.55      174.67     23.03 o 
  -1  12   4      109.65      109.20     27.74 o 
   0  12   4        3.61      -19.08     19.08 o 
   1  12   4       90.23       40.80     16.24 o 
   2  12   4      139.62      177.12     32.03 o 
   3  12   4        2.47       -2.19     24.80 o 
   4  12   4       10.29       -4.37     24.97 o 
   5  12   4       15.87       -5.30     26.31 o 
  -3  13   4       59.54       28.58     26.56 o 
  -2  13   4       58.43       51.93     18.78 o 
  -1  13   4       65.24       96.08     29.34 o 
   1  13   4       73.10       80.28     27.74 o 
   2  13   4       58.30       50.52     26.98 o 
   1   0   5     3818.81     4206.26    143.30 o 
   2   0   5     4639.51     3957.72    135.09 o 
   3   0   5      388.52      597.97     22.06 o 
   4   0   5     3885.43     3750.38    143.33 o 
   5   0   5       12.40        4.05      4.36 o 
   6   0   5        7.45        8.03      5.75 o 
   7   0   5       17.64       14.19      8.28 o 
   8   0   5      434.21      410.19     21.60 o 
   9   0   5      570.44      516.73     37.08 o 
  10   0   5        9.25       15.83     17.05 o 
  11   0   5       33.45       42.99     20.08 o 
  12   0   5        0.39      -19.59     19.59 o 
 -12   1   5       23.58       18.57     21.62 o 
 -11   1   5       56.35       61.35     21.04 o 
 -10   1   5       12.34       34.41     17.53 o 
  -9   1   5      195.31      184.94     16.90 o 
  -8   1   5      831.08      944.25     46.59 o 
  -7   1   5      857.94      846.64     33.95 o 
  -6   1   5      116.55      119.41      8.42 o 
  -5   1   5     1377.53     1384.96     49.85 o 
  -4   1   5     5069.66     5382.57    196.39 o 
  -3   1   5     3193.26     3011.41    103.66 o 
  -2   1   5     2098.69     1980.00     76.71 o 
  -1   1   5    59993.34    62079.69   2144.31 o 
   0   1   5     2605.75     2936.89     91.67 o 
   1   1   5    62030.51    64528.60   2145.30 o 
   2   1   5     2687.12     2503.25     76.91 o 
   3   1   5     3249.32     3025.59    103.68 o 
   4   1   5     4667.20     4970.35    175.95 o 
   5   1   5     1394.88     1411.09     49.72 o 
   6   1   5      103.49      115.94     11.07 o 
   7   1   5      980.00      979.98     44.65 o 
   8   1   5      822.86      895.34     46.44 o 
   9   1   5      126.79      106.48     15.31 o 
  10   1   5        6.08       14.23     20.26 o 
  11   1   5       59.40       53.44     19.57 o 
  12   1   5       22.32       21.62     20.77 o 
 -12   2   5       43.76       55.23     23.21 o 
 -11   2   5        9.34       21.69     25.47 o 
 -10   2   5       36.25       35.40     14.55 o 
  -9   2   5      260.26      298.31     22.80 o 
  -8   2   5      651.14      624.54     31.22 o 
  -7   2   5      131.08      144.06      9.73 o 
  -6   2   5      443.44      449.96     19.78 o 
  -5   2   5      989.99      921.50     37.62 o 
  -4   2   5      778.33      663.81     24.93 o 
  -3   2   5     1643.23     1497.63     56.16 o 
  -2   2   5     8174.56     9581.19    358.73 o 
  -1   2   5     2449.29     2663.41     87.85 o 
   0   2   5    32536.51    36831.56   1628.53 o 
   1   2   5     2197.61     2405.51    114.36 o 
   2   2   5    10000.00    11539.47    358.74 o 
   3   2   5     1482.91     1386.34     49.85 o 
   4   2   5      672.79      514.23     24.04 o 
   5   2   5      979.36      887.50     43.30 o 
   6   2   5      472.32      515.20     25.96 o 
   7   2   5       81.42       61.51     11.40 o 
   8   2   5      766.89      780.71     47.56 o 
   9   2   5      320.60      343.94     22.70 o 
  10   2   5       17.75        7.37     16.20 o 
  11   2   5        8.91       14.77     18.31 o 
  12   2   5       42.37      109.28     36.74 o 
 -11   3   5       41.39       20.84     16.16 o 
 -10   3   5       12.55        7.46     14.15 o 
  -9   3   5      196.66      206.51     20.01 o 
  -8   3   5      122.73      106.88     13.96 o 
  -7   3   5       13.42        9.36      7.95 o 
  -6   3   5      105.24       93.59     12.38 o 
  -5   3   5      452.62      333.59     17.19 o 
  -4   3   5     4048.40     4580.79    166.86 o 
  -3   3   5     9484.92    10643.60    489.65 o 
  -2   3   5     1338.52     1439.83     45.05 o 
  -1   3   5    12998.13    14621.99    495.98 o 
   0   3   5     1017.45     1350.35     52.79 o 
   1   3   5    12861.25    14588.61    557.25 o 
   2   3   5     1027.80     1140.28     44.50 o 
   3   3   5     9949.21    11563.78    380.46 o 
   4   3   5     3520.69     4156.13    166.26 o 
   5   3   5      487.96      377.56     17.30 o 
   6   3   5      126.05      120.34      9.30 o 
   7   3   5       35.77       23.72      8.02 o 
   8   3   5      165.25      154.08     14.13 o 
   9   3   5      223.43      238.82     18.98 o 
  10   3   5       20.78       -0.61     15.92 o 
  11   3   5       36.82       31.86     29.59 o 
 -11   4   5       27.95       31.03     15.92 o 
 -10   4   5       40.49       38.92     15.12 o 
  -9   4   5      255.93      245.85     17.72 o 
  -8   4   5       73.48       64.30     10.92 o 
  -7   4   5      445.72      396.53     20.49 o 
  -6   4   5      106.54      111.86      9.10 o 
  -5   4   5      830.12      853.01     37.74 o 
  -4   4   5      550.26      432.00     20.27 o 
  -3   4   5      990.59      722.15     27.18 o 
  -2   4   5     1396.28     1152.76     46.83 o 
  -1   4   5     2724.68     3132.64    112.78 o 
   0   4   5     2283.78     2290.91     88.83 o 
   1   4   5     2266.75     2706.66    112.27 o 
   2   4   5     1794.75     1514.07     46.92 o 
   3   4   5     1037.23      756.56     27.15 o 
   4   4   5      400.74      285.31     15.35 o 
   5   4   5      881.17      966.74     37.63 o 
   6   4   5      135.99      143.35     10.31 o 
   7   4   5      370.59      350.26     22.62 o 
   8   4   5       82.80       87.01     12.93 o 
   9   4   5      298.28      303.65     26.51 o 
  10   4   5       56.40       22.04     16.79 o 
  11   4   5       32.30       19.33     24.97 o 
 -11   5   5       22.03       38.01     21.57 o 
 -10   5   5       63.35       75.35     20.51 o 
  -9   5   5      179.10      193.81     27.59 o 
  -8   5   5      418.67      367.06     21.03 o 
  -7   5   5      202.39      220.23     15.17 o 
  -6   5   5       81.39       74.72      9.43 o 
  -5   5   5      993.52      975.82     41.19 o 
  -4   5   5     1033.50      980.67     38.75 o 
  -3   5   5     2643.27     2750.71     96.49 o 
  -2   5   5     3625.83     4044.82    135.52 o 
  -1   5   5     5404.48     6082.15    232.72 o 
   0   5   5      318.17      471.50     20.49 o 
   1   5   5     5327.44     6040.38    232.40 o 
   2   5   5     3502.08     3848.87    135.19 o 
   3   5   5     2744.00     2825.09     96.46 o 
   4   5   5      927.70      887.44     37.91 o 
   5   5   5     1029.18     1012.78     40.95 o 
   6   5   5       66.93       64.75     10.59 o 
   7   5   5      150.16      188.72     20.44 o 
   8   5   5      487.29      382.23     30.67 o 
   9   5   5      231.61      243.84     47.62 o 
  10   5   5       71.06       82.36     20.05 o 
  11   5   5       20.67       16.42     19.16 o 
 -10   6   5      132.35      146.05     18.71 o 
  -9   6   5      199.41      175.59     15.70 o 
  -8   6   5        2.96        3.22     10.47 o 
  -7   6   5      131.66      119.78     12.43 o 
  -6   6   5      519.86      530.16     26.70 o 
  -5   6   5      583.57      600.28     26.97 o 
  -4   6   5      987.54      958.86     40.76 o 
  -3   6   5     2463.28     2439.88     86.28 o 
  -2   6   5     1088.41     1026.26     40.26 o 
  -1   6   5        5.87        2.96      5.24 o 
   0   6   5      358.70      416.48     21.98 o 
   1   6   5        1.27        0.92      4.39 o 
   2   6   5     1294.32     1227.47     45.41 o 
   3   6   5     2571.23     2515.68     95.80 o 
   4   6   5     1027.53     1014.70     46.95 o 
   5   6   5      533.09      558.00     38.73 o 
   6   6   5      546.43      622.47     41.74 o 
   7   6   5      150.62      153.24     18.98 o 
   8   6   5       14.03       21.61     14.24 o 
   9   6   5      233.29      213.17     24.24 o 
  10   6   5      143.89      174.09     54.77 o 
 -10   7   5      145.66      201.07     54.77 o 
  -9   7   5       40.85       45.55     12.70 o 
  -8   7   5       54.29       67.31     12.65 o 
  -7   7   5      121.32      122.50     13.02 o 
  -6   7   5       39.94       28.76      9.72 o 
  -5   7   5      343.04      371.97     24.23 o 
  -4   7   5     1207.50     1169.07     50.07 o 
  -3   7   5     1672.42     1490.38     59.64 o 
  -2   7   5      733.09      695.45     27.94 o 
  -1   7   5     1245.09     1254.66     52.90 o 
   0   7   5       13.02       10.30      5.88 o 
   1   7   5     1378.58     1353.67     52.63 o 
   2   7   5      822.97      770.05     31.34 o 
   3   7   5     1567.82     1477.99     68.68 o 
   4   7   5     1305.38     1354.37     73.24 o 
   5   7   5      465.88      485.43     37.62 o 
   6   7   5       58.22       63.32     19.50 o 
   7   7   5      113.11      133.42     25.51 o 
   8   7   5       35.01       50.52     16.49 o 
   9   7   5       35.76       39.18     18.03 o 
  10   7   5      143.92      146.59     23.71 o 
  -9   8   5       68.30       93.86     21.43 o 
  -8   8   5      135.15      127.66     15.02 o 
  -7   8   5       23.10       40.41     11.77 o 
  -6   8   5      346.32      339.26     20.59 o 
  -5   8   5      169.31      134.44     14.66 o 
  -4   8   5       99.51       82.91     12.16 o 
  -3   8   5     1158.77     1159.98     48.53 o 
  -2   8   5      238.67      258.24     13.37 o 
  -1   8   5       44.63       41.60      7.90 o 
   0   8   5      616.08      617.43     27.67 o 
   1   8   5       23.79       32.28      8.42 o 
   2   8   5      270.71      268.68     21.55 o 
   3   8   5     1204.25     1209.75     69.79 o 
   4   8   5       45.90       32.66     13.45 o 
   5   8   5      219.50      182.68     19.90 o 
   6   8   5      363.05      392.60     30.70 o 
   7   8   5       27.41       26.80     16.37 o 
   8   8   5      116.65      138.36     22.02 o 
   9   8   5       87.60      157.63     49.60 o 
  -9   9   5       19.07       10.59     27.32 o 
  -8   9   5       47.93       66.31     20.28 o 
  -7   9   5      105.15       58.27     15.11 o 
  -6   9   5       28.66       32.95     10.75 o 
  -5   9   5       18.79       31.37     10.81 o 
  -4   9   5      815.00      774.37     39.78 o 
  -3   9   5      698.76      734.02     34.25 o 
  -2   9   5       58.39       60.36      9.73 o 
  -1   9   5     1583.68     1558.89     63.24 o 
   0   9   5       25.52       48.18     10.49 o 
   1   9   5     1511.60     1514.73    128.95 o 
   2   9   5       61.24       41.45     12.54 o 
   3   9   5      744.39      780.90     48.11 o 
   4   9   5      754.40      727.52     49.34 o 
   5   9   5       34.38       61.74     16.07 o 
   6   9   5       17.71       25.04     15.96 o 
   7   9   5       88.48       96.57     19.32 o 
   8   9   5       43.53       59.46     19.32 o 
   9   9   5       27.77       20.26     27.99 o 
  -8  10   5        1.24      -10.17     17.53 o 
  -7  10   5       14.35        0.81     16.22 o 
  -6  10   5       45.40       58.61     15.16 o 
  -5  10   5       85.01       65.99     15.31 o 
  -4  10   5      243.56      245.55     19.92 o 
  -3  10   5      165.27      140.43     14.96 o 
  -2  10   5      209.21      193.58     21.62 o 
  -1  10   5      122.09      164.44     14.44 o 
   0  10   5      153.43      183.49     19.32 o 
   1  10   5      109.35       66.16     23.03 o 
   2  10   5      169.95      150.72     28.25 o 
   3  10   5      128.18       82.80     25.64 o 
   4  10   5      300.12      305.11     29.21 o 
   5  10   5      126.11      171.73     21.40 o 
   6  10   5       49.36       64.24     19.45 o 
   7  10   5       13.67       15.99     17.92 o 
   8  10   5        0.91      -16.43     16.43 o 
  -6  11   5        7.60       36.22     18.51 o 
  -5  11   5      184.62      178.74     24.13 o 
  -4  11   5      177.71      164.74     18.55 o 
  -3  11   5      110.63       93.56     19.00 o 
  -2  11   5       26.60       49.61     12.86 o 
  -1  11   5      190.44      135.34     27.91 o 
   0  11   5      244.69      258.08     23.75 o 
   1  11   5      212.89      251.08     23.12 o 
   2  11   5       36.03       29.76     23.12 o 
   3  11   5      159.76      116.85     28.16 o 
   4  11   5      164.55      143.33     32.20 o 
   5  11   5      204.34      190.65     37.66 o 
   6  11   5        2.51        3.03     27.32 o 
  -5  12   5       29.12        7.85     27.11 o 
  -4  12   5      125.18      133.51     22.37 o 
  -3  12   5        3.65       -5.21     16.95 o 
  -2  12   5       45.28       49.43     26.73 o 
  -1  12   5       78.45      130.72     28.33 o 
   0  12   5      267.40      213.86     32.45 o 
   1  12   5       73.64      102.73     21.35 o 
   2  12   5       49.09       40.10     25.13 o 
   3  12   5        4.23       36.57     26.14 o 
   4  12   5      146.49      153.33     34.21 o 
   5  12   5       29.25       47.66     31.69 o 
  -2  13   5        2.86       16.31     24.46 o 
  -1  13   5       59.09       72.29     28.25 o 
   1  13   5       58.84       61.95     26.65 o 
   2  13   5        2.81       -9.49     15.92 o 
   0   0   6     2835.08     1982.37     87.46 o 
   1   0   6     4975.11     5199.08    177.11 o 
   2   0   6     9370.95    10142.70    344.62 o 
   3   0   6      101.34      118.40     18.72 o 
   4   0   6     4245.67     4132.62    157.92 o 
   5   0   6     1888.78     1890.33     66.31 o 
   6   0   6     1496.68     1552.42     55.34 o 
   7   0   6        7.86       -0.86      8.11 o 
   8   0   6      561.96      530.34     26.56 o 
   9   0   6      169.53      172.28     23.50 o 
  10   0   6       64.53       68.56     18.57 o 
  11   0   6        0.75       -3.13     17.52 o 
  12   0   6        0.25       12.49     19.73 o 
 -12   1   6       18.12       23.47     22.10 o 
 -11   1   6       11.62       19.54     19.40 o 
 -10   1   6      247.81      227.55     25.25 o 
  -9   1   6       66.77       66.26     14.59 o 
  -8   1   6      271.11      284.24     17.37 o 
  -7   1   6     1204.29     1203.35     41.46 o 
  -6   1   6      150.75      146.33      8.81 o 
  -5   1   6     3651.28     3779.53    155.00 o 
  -4   1   6     3448.19     3824.63    144.85 o 
  -3   1   6      699.11      745.01     26.83 o 
  -2   1   6      144.03      118.26     10.59 o 
  -1   1   6    44589.47    46257.29   1537.42 o 
   0   1   6      440.70      272.62      9.98 o 
   1   1   6    41314.55    44474.70   1537.25 o 
   2   1   6      123.12       94.42      5.52 o 
   3   1   6      693.34      731.57     26.81 o 
   4   1   6     3402.71     3746.33    129.86 o 
   5   1   6     4115.18     4237.39    139.05 o 
   6   1   6       79.04       70.56      9.17 o 
   7   1   6      937.82      945.63     52.84 o 
   8   1   6      258.17      255.01     19.84 o 
   9   1   6       59.53       53.13     12.89 o 
  10   1   6      252.21      209.21     27.45 o 
  11   1   6       22.86        4.74     18.14 o 
  12   1   6       17.91       19.82     20.45 o 
 -11   2   6       20.67       28.74     19.19 o 
 -10   2   6       98.22       81.18     28.05 o 
  -9   2   6        7.07       12.34     12.48 o 
  -8   2   6      162.02      178.26     17.26 o 
  -7   2   6       81.43       64.68      8.24 o 
  -6   2   6     1150.19     1098.68     40.01 o 
  -5   2   6     1680.91     1893.45     69.19 o 
  -4   2   6      910.89      845.58     33.07 o 
  -3   2   6      276.94      304.78     19.56 o 
  -2   2   6     5888.40     6367.49    225.68 o 
  -1   2   6    11633.07    12790.93    429.89 o 
   0   2   6      163.63       47.24      4.03 o 
   1   2   6    11100.05    12445.66    560.26 o 
   2   2   6     6464.42     6945.73    253.60 o 
   3   2   6      220.56      258.15     20.63 o 
   4   2   6      865.41      755.09     32.69 o 
   5   2   6     1355.36     1577.58     79.47 o 
   6   2   6     1113.85     1052.93     56.68 o 
   7   2   6       74.47       78.88     12.25 o 
   8   2   6      134.19      160.97     19.55 o 
   9   2   6        5.86       -7.66     11.49 o 
  10   2   6      125.65      101.55     19.54 o 
  11   2   6       14.14        0.50     27.57 o 
 -11   3   6        4.08        2.17     15.63 o 
 -10   3   6       12.09       13.50     13.86 o 
  -9   3   6      293.46      234.91     20.38 o 
  -8   3   6      141.93      112.08     12.18 o 
  -7   3   6      139.98      129.74     11.60 o 
  -6   3   6     1500.94     1523.99     54.32 o 
  -5   3   6     1024.27     1006.76     45.46 o 
  -4   3   6      153.09      148.62     10.37 o 
  -3   3   6       69.60       85.24      6.46 o 
  -2   3   6      349.98      294.96     13.05 o 
  -1   3   6     2389.52     2345.25     87.90 o 
   0   3   6     1290.15     1090.85     50.00 o 
   1   3   6     2973.60     2920.88    114.85 o 
   2   3   6      301.11      236.64     10.23 o 
   3   3   6       61.67       58.45      6.81 o 
   4   3   6      221.22      218.57      9.48 o 
   5   3   6     1239.30     1243.88     45.44 o 
   6   3   6     1419.45     1482.25     60.16 o 
   7   3   6      147.37      134.22     16.91 o 
   8   3   6      185.07      183.37     16.68 o 
   9   3   6      285.33      236.94     19.43 o 
  10   3   6       13.06       16.79     29.72 o 
  11   3   6        9.49       18.16     29.42 o 
 -11   4   6        6.19      -15.39     15.39 o 
 -10   4   6       78.29      103.07     17.03 o 
  -9   4   6      119.74      111.62     16.50 o 
  -8   4   6       30.09       31.09      9.69 o 
  -7   4   6      546.13      520.12     26.41 o 
  -6   4   6     1288.90     1243.55     52.73 o 
  -5   4   6     1663.90     1757.36     68.68 o 
  -4   4   6       65.43       78.38      7.32 o 
  -3   4   6      354.33      358.51     15.96 o 
  -2   4   6     1346.35     1293.06     41.15 o 
  -1   4   6       76.06       46.17      4.86 o 
   0   4   6     7456.64     6733.09    298.99 o 
   1   4   6      129.90      114.07      7.09 o 
   2   4   6     1048.18     1040.27     40.42 o 
   3   4   6      418.00      441.66     15.97 o 
   4   4   6       13.34       44.10      5.91 o 
   5   4   6     1545.21     1707.64     68.10 o 
   6   4   6     1453.88     1361.30     61.34 o 
   7   4   6      538.32      588.49     35.62 o 
   8   4   6       13.04      -12.65     12.74 o 
   9   4   6      125.75      122.89     27.15 o 
  10   4   6       72.04       86.34     19.79 o 
  11   4   6       10.92        1.26     24.38 o 
 -11   5   6        2.13       -4.60     15.31 o 
 -10   5   6       36.03       66.74     16.34 o 
  -9   5   6       43.27       51.49     12.06 o 
  -8   5   6       24.84       22.51     10.29 o 
  -7   5   6      226.30      212.73     19.75 o 
  -6   5   6      250.47      264.68     19.35 o 
  -5   5   6      541.13      491.67     29.66 o 
  -4   5   6      194.64      187.86     11.00 o 
  -3   5   6      467.43      383.20     17.16 o 
  -2   5   6      421.76      309.72     12.71 o 
  -1   5   6     6874.39     8046.99    325.00 o 
   0   5   6      577.68      776.85     36.78 o 
   1   5   6     7794.81     8920.68    324.80 o 
   2   5   6      391.15      249.29     11.62 o 
   3   5   6      497.77      471.30     17.32 o 
   4   5   6      127.11      144.74      9.60 o 
   5   5   6      349.30      332.93     21.68 o 
   6   5   6      364.00      335.44     25.02 o 
   7   5   6      290.24      268.34     23.30 o 
   8   5   6       23.75       51.66     15.28 o 
   9   5   6       41.31       42.06     17.70 o 
  10   5   6       30.60       29.80     17.55 o 
  11   5   6        4.08       -6.72     17.77 o 
 -10   6   6       80.05       81.16     17.56 o 
  -9   6   6        1.46      -10.71     10.71 o 
  -8   6   6        9.82       25.24     10.98 o 
  -7   6   6      178.67      193.41     14.57 o 
  -6   6   6      347.83      358.20     22.41 o 
  -5   6   6      623.72      577.65     26.49 o 
  -4   6   6       28.16       24.77      7.00 o 
  -3   6   6      335.80      343.73     15.80 o 
  -2   6   6      224.85      216.72     11.62 o 
  -1   6   6      108.69      158.33     10.60 o 
   0   6   6     2190.24     1980.07     77.83 o 
   1   6   6      226.32      256.04     16.47 o 
   2   6   6      339.24      331.64     16.92 o 
   3   6   6      410.13      401.04     18.22 o 
   4   6   6        7.40        5.03     10.76 o 
   5   6   6      593.12      560.97     38.13 o 
   6   6   6      315.45      326.52     27.73 o 
   7   6   6      132.57      121.13     19.15 o 
   8   6   6       27.10        9.48     33.96 o 
   9   6   6        3.13       15.20     15.84 o 
  10   6   6       86.47       70.35     20.88 o 
 -10   7   6       25.35       29.81     14.64 o 
  -9   7   6       29.67       20.89     12.18 o 
  -8   7   6        7.50       -6.08     10.22 o 
  -7   7   6       84.29      100.90     12.14 o 
  -6   7   6      394.00      400.55     22.67 o 
  -5   7   6      552.99      616.58     60.20 o 
  -4   7   6      766.92      772.70     39.20 o 
  -3   7   6       21.75       15.91      7.48 o 
  -2   7   6       57.56       49.02      6.49 o 
  -1   7   6     1646.17     1551.14     61.83 o 
   0   7   6      417.55      318.03     15.90 o 
   1   7   6     1612.30     1526.76     61.26 o 
   2   7   6       47.64       45.87      8.67 o 
   3   7   6       28.73       22.96     10.48 o 
   4   7   6      818.08      855.96     50.21 o 
   5   7   6      511.76      514.54     38.43 o 
   6   7   6      488.16      535.71     34.82 o 
   7   7   6       70.52       64.53     16.34 o 
   8   7   6        0.38      -13.59     13.59 o 
   9   7   6       27.97       16.95     17.33 o 
  10   7   6       22.19       35.81     18.34 o 
  -9   8   6       43.92       66.19     19.90 o 
  -8   8   6       36.50        8.72     11.48 o 
  -7   8   6      135.55      133.65     14.37 o 
  -6   8   6      189.33      204.46     14.94 o 
  -5   8   6       28.78       57.80     11.96 o 
  -4   8   6       79.28       72.99     10.00 o 
  -3   8   6       26.60       12.95      7.90 o 
  -2   8   6      113.77      104.63     10.53 o 
  -1   8   6      736.09      684.69     31.05 o 
   0   8   6      113.76      119.20     12.01 o 
   1   8   6      751.52      733.58     36.09 o 
   2   8   6      142.02      139.64     12.60 o 
   3   8   6       16.76        9.27     11.51 o 
   4   8   6       89.86       80.66     15.08 o 
   5   8   6       24.28       31.80     13.99 o 
   6   8   6      110.80      115.85     20.09 o 
   7   8   6      199.18      261.89     38.37 o 
   8   8   6       59.25       52.83     18.04 o 
   9   8   6       40.54       80.29     20.61 o 
  -8   9   6       28.57       43.54     19.01 o 
  -7   9   6       32.91       21.95     11.69 o 
  -6   9   6      394.85      435.76     24.97 o 
  -5   9   6      287.30      250.35     19.49 o 
  -4   9   6      219.88      239.70     19.21 o 
  -3   9   6       45.04       48.31      9.57 o 
  -2   9   6       62.15       39.87      9.13 o 
  -1   9   6      948.53      923.09     41.55 o 
   0   9   6       74.72       77.04     12.87 o 
   1   9   6     1117.05     1086.85     99.36 o 
   2   9   6      100.83       96.17     22.78 o 
   3   9   6       34.27       59.38     26.90 o 
   4   9   6      267.71      313.12     25.78 o 
   5   9   6      226.64      236.06     24.98 o 
   6   9   6      436.35      546.24     37.58 o 
   7   9   6       71.69       67.41     18.20 o 
   8   9   6       35.22       50.14     19.02 o 
  -7  10   6       29.22       59.28     33.79 o 
  -6  10   6      111.65      137.89     17.84 o 
  -5  10   6      170.36      180.85     17.77 o 
  -4  10   6       67.64       41.82     13.58 o 
  -3  10   6       36.92       27.42     11.64 o 
  -2  10   6       57.55       42.05      9.96 o 
  -1  10   6      135.77      133.75     13.94 o 
   0  10   6      251.21      246.69     18.74 o 
   1  10   6      100.34       95.08     24.80 o 
   2  10   6       67.84       41.19     21.60 o 
   3  10   6       71.37       65.40     24.29 o 
   4  10   6       61.34       39.34     23.54 o 
   5  10   6      150.34      144.20     22.53 o 
   6  10   6      113.52      122.36     22.20 o 
   7  10   6       30.89       48.25     18.90 o 
  -6  11   6       89.12       74.56     21.07 o 
  -5  11   6       57.03       48.30     15.48 o 
  -4  11   6       55.40       79.21     19.39 o 
  -3  11   6       61.71       35.35     12.87 o 
  -2  11   6       24.29       59.70     11.42 o 
  -1  11   6      176.05      185.81     17.25 o 
   0  11   6       64.83       75.81     16.28 o 
   1  11   6      181.65      162.94     20.70 o 
   2  11   6       17.67       31.44     21.69 o 
   3  11   6       66.81       84.06     26.14 o 
   4  11   6       47.83       77.17     28.33 o 
   5  11   6       41.29       30.51     28.58 o 
   6  11   6       95.22       80.53     31.36 o 
  -5  12   6       13.45       22.31     18.92 o 
  -4  12   6        1.56       31.57     14.97 o 
  -3  12   6       38.39       50.39     19.12 o 
  -2  12   6       48.26       28.83     26.23 o 
  -1  12   6       53.02       64.18     17.40 o 
   0  12   6       12.81       -5.97     19.84 o 
   1  12   6       35.83       40.78     22.11 o 
   2  12   6       66.92       51.61     26.65 o 
   3  12   6       26.11        3.78     25.56 o 
   4  12   6        1.38      -15.97     23.96 o 
   5  12   6        8.53       -9.25     27.07 o 
  -2  13   6       76.93       79.36     29.76 o 
  -1  13   6       17.05       -3.19     25.72 o 
   1  13   6       15.36       22.02     22.53 o 
   2  13   6       57.44       29.67     17.89 o 
   1   0   7     1143.65      801.23     28.82 o 
   2   0   7      135.39      160.91      7.62 o 
   3   0   7     3890.44     3384.47    116.17 o 
   4   0   7      113.84      174.84     11.61 o 
   5   0   7     1478.13     1517.00     60.34 o 
   6   0   7       97.19      101.84      8.08 o 
   7   0   7       62.87       61.02     12.40 o 
   8   0   7       97.65       82.73     11.61 o 
   9   0   7      381.16      359.36     30.19 o 
  10   0   7       11.19       15.65     17.22 o 
  11   0   7        0.17        7.56     18.51 o 
  12   0   7        6.93       28.85     21.92 o 
 -12   1   7        2.69       13.48     19.89 o 
 -11   1   7       34.20       25.19     19.91 o 
 -10   1   7      113.62      148.69     17.98 o 
  -9   1   7      803.76      748.32     41.85 o 
  -8   1   7     2845.42     3064.42    118.17 o 
  -7   1   7      541.99      518.02     22.39 o 
  -6   1   7       84.08      108.05      8.21 o 
  -5   1   7      408.46      423.66     20.36 o 
  -4   1   7     3266.44     3091.27    121.56 o 
  -3   1   7      384.55      548.27     20.66 o 
  -2   1   7     8390.17     7989.28    258.11 o 
  -1   1   7     6836.01     8177.21    251.01 o 
   0   1   7     4145.07     5123.14    158.79 o 
   1   1   7     6700.42     8042.00    309.10 o 
   2   1   7     7535.08     7183.08    257.90 o 
   3   1   7      385.16      549.37     20.77 o 
   4   1   7     3392.08     3219.26    109.01 o 
   5   1   7      407.64      436.98     20.95 o 
   6   1   7       83.51       92.76     11.34 o 
   7   1   7      538.68      516.39     25.19 o 
   8   1   7     2745.14     2938.41    136.72 o 
   9   1   7      788.37      780.38     41.39 o 
  10   1   7      107.42       98.66     20.22 o 
  11   1   7       36.69       15.26     18.72 o 
  12   1   7        3.14      -14.96     28.50 o 
 -11   2   7       67.23       80.40     17.26 o 
 -10   2   7       12.24       37.57     15.08 o 
  -9   2   7      661.40      662.57     35.94 o 
  -8   2   7      848.84      822.89     42.47 o 
  -7   2   7      483.97      487.64     20.51 o 
  -6   2   7      314.47      324.53     20.77 o 
  -5   2   7      989.28      963.23     38.34 o 
  -4   2   7      851.96      896.89     46.34 o 
  -3   2   7     3593.07     3284.04    103.09 o 
  -2   2   7     2189.60     2393.55     81.88 o 
  -1   2   7     3841.85     4772.10    174.70 o 
   0   2   7    18098.78    23156.74    882.62 o 
   1   2   7     4915.88     5714.52    227.84 o 
   2   2   7     2182.27     2352.29     81.66 o 
   3   2   7     2926.67     2639.61    115.47 o 
   4   2   7      965.74     1048.10     40.13 o 
   5   2   7      945.82      869.77     43.82 o 
   6   2   7      287.50      301.59     19.02 o 
   7   2   7      337.46      329.16     23.38 o 
   8   2   7      813.61      809.45     42.63 o 
   9   2   7      594.96      579.61     34.75 o 
  10   2   7       14.67       22.69     16.53 o 
  11   2   7       66.25       42.70     30.60 o 
 -11   3   7       77.54       83.65     17.68 o 
 -10   3   7       17.65       14.99     14.53 o 
  -9   3   7       90.98       95.41     15.58 o 
  -8   3   7      230.84      261.33     17.78 o 
  -7   3   7       86.70       78.95      8.95 o 
  -6   3   7      117.12      125.69     10.48 o 
  -5   3   7      548.19      560.11     23.91 o 
  -4   3   7     3689.79     3582.07    134.86 o 
  -3   3   7     1168.26     1389.38     48.35 o 
  -2   3   7     2712.53     2519.89     81.75 o 
  -1   3   7      588.41      693.80     24.62 o 
   0   3   7      777.77      989.01     39.25 o 
   1   3   7      551.96      627.27     31.62 o 
   2   3   7     2270.79     2101.11    106.27 o 
   3   3   7     1117.97     1336.43     53.06 o 
   4   3   7     3401.59     3449.46    120.56 o 
   5   3   7      480.88      468.21     37.60 o 
   6   3   7      106.06      108.66     11.44 o 
   7   3   7       87.23       85.81     11.78 o 
   8   3   7      258.60      322.34     20.75 o 
   9   3   7       73.19      103.60     18.81 o 
  10   3   7       19.34       13.74     29.38 o 
  11   3   7       72.88       98.94     31.36 o 
 -11   4   7       10.04        2.84     15.95 o 
 -10   4   7       25.91       25.80     18.43 o 
  -9   4   7      376.15      386.84     36.75 o 
  -8   4   7      337.65      319.20     18.36 o 
  -7   4   7      696.05      670.01     33.72 o 
  -6   4   7      215.51      187.75     12.52 o 
  -5   4   7      434.09      358.58     18.77 o 
  -4   4   7      292.64      279.49     16.15 o 
  -3   4   7     5065.79     4723.93    158.70 o 
  -2   4   7     1904.11     2283.31     81.21 o 
  -1   4   7     1270.19     1053.76     34.45 o 
   0   4   7     2019.36     2002.65     78.12 o 
   1   4   7     1048.32      855.44     37.65 o 
   2   4   7     1925.52     2386.94     80.73 o 
   3   4   7     4864.37     4533.94    158.26 o 
   4   4   7      392.07      381.41     14.57 o 
   5   4   7      458.31      406.02     21.76 o 
   6   4   7      186.05      158.55     13.83 o 
   7   4   7      577.53      564.07     42.03 o 
   8   4   7      322.77      260.11     71.37 o 
   9   4   7      364.08      353.22     31.21 o 
  10   4   7       22.58       78.64     18.92 o 
  11   4   7       13.34       22.53     27.57 o 
 -11   5   7       95.13       96.74     19.55 o 
 -10   5   7      155.50      167.24     19.66 o 
  -9   5   7       14.05       23.77     11.18 o 
  -8   5   7      239.61      245.22     17.66 o 
  -7   5   7       91.75       82.20     11.34 o 
  -6   5   7       55.06       54.79     11.85 o 
  -5   5   7      511.82      465.54     22.07 o 
  -4   5   7      742.09      634.67     29.94 o 
  -3   5   7       79.98       84.83      6.26 o 
  -2   5   7     1152.41     1011.23     38.87 o 
  -1   5   7      231.88      184.63      9.65 o 
   0   5   7      134.47      160.46      9.29 o 
   1   5   7      245.53      192.96     10.34 o 
   2   5   7     1289.21     1143.13     38.49 o 
   3   5   7       45.86       54.46      5.53 o 
   4   5   7      897.53      780.91     46.17 o 
   5   5   7      445.84      368.93     29.37 o 
   6   5   7       57.56       52.66     13.40 o 
   7   5   7       96.47      105.03     36.27 o 
   8   5   7      285.31      310.10     26.36 o 
   9   5   7        6.29        0.66     14.90 o 
  10   5   7      137.07      115.87     22.38 o 
  11   5   7       82.75      102.11     23.08 o 
 -10   6   7       40.51       63.90     17.01 o 
  -9   6   7      216.62      190.31     16.62 o 
  -8   6   7      213.86      221.92     16.96 o 
  -7   6   7       64.50       76.22     11.18 o 
  -6   6   7      247.58      232.79     17.80 o 
  -5   6   7     1013.09      947.15     40.14 o 
  -4   6   7      111.38      112.32     10.19 o 
  -3   6   7      877.88      739.70     33.92 o 
  -2   6   7      590.07      562.90     22.80 o 
  -1   6   7      105.49       96.88      8.68 o 
   0   6   7       55.04       56.24      6.11 o 
   1   6   7      185.73      156.98     13.13 o 
   2   6   7      605.92      619.41     30.20 o 
   3   6   7     1049.42      893.24     40.46 o 
   4   6   7      133.43      147.85     15.25 o 
   5   6   7     1021.54      936.53     58.34 o 
   6   6   7      204.84      184.94     39.80 o 
   7   6   7       97.51      118.53     17.74 o 
   8   6   7      222.39      212.36     23.92 o 
   9   6   7      176.26      154.88     23.78 o 
  10   6   7       25.80       36.98     20.13 o 
 -10   7   7       25.78       24.27     15.15 o 
  -9   7   7       67.45       79.12     17.56 o 
  -8   7   7      160.40      186.49     16.57 o 
  -7   7   7       57.36       47.17     10.95 o 
  -6   7   7      132.91      160.44     15.21 o 
  -5   7   7       67.17       79.61     17.04 o 
  -4   7   7     1227.56     1228.17     54.11 o 
  -3   7   7      444.80      461.81     22.89 o 
  -2   7   7      739.53      623.87     25.12 o 
  -1   7   7      710.16      715.32     29.42 o 
   0   7   7      203.97      237.13     16.10 o 
   1   7   7      602.09      607.71     33.41 o 
   2   7   7      733.89      636.85     32.86 o 
   3   7   7      454.96      472.83     26.67 o 
   4   7   7     1517.20     1554.38     79.12 o 
   5   7   7       37.62       63.14     19.71 o 
   6   7   7      114.72       85.99     17.01 o 
   7   7   7       62.19       74.44     16.32 o 
   8   7   7      137.16      204.07     31.90 o 
   9   7   7       57.80       66.16     19.17 o 
  10   7   7       21.52       20.66     18.39 o 
  -9   8   7      108.59       84.52     16.91 o 
  -8   8   7      233.94      243.21     25.77 o 
  -7   8   7       54.44       36.89     11.33 o 
  -6   8   7      139.99      150.18     15.93 o 
  -5   8   7      824.22      722.24     48.06 o 
  -4   8   7       52.41       93.54     10.82 o 
  -3   8   7       81.43       81.92     10.15 o 
  -2   8   7      322.12      304.63     17.86 o 
  -1   8   7       88.46       88.90      9.71 o 
   0   8   7      112.06      107.82     11.63 o 
   1   8   7      143.37      153.96     15.80 o 
   2   8   7      340.35      381.75     21.85 o 
   3   8   7      105.32      107.86     15.18 o 
   4   8   7       67.36       88.43     24.38 o 
   5   8   7      769.50      666.48     46.17 o 
   6   8   7       95.88       70.94     17.45 o 
   7   8   7       55.09       59.90     21.86 o 
   8   8   7      213.01      196.49     24.55 o 
   9   8   7      118.45      142.12     23.03 o 
  -8   9   7      112.66       96.21     17.67 o 
  -7   9   7       25.95       56.03     12.87 o 
  -6   9   7      215.17      200.21     16.73 o 
  -5   9   7      350.50      372.21     24.09 o 
  -4   9   7      251.40      258.77     31.35 o 
  -3   9   7       57.54       67.99     10.34 o 
  -2   9   7       60.38       58.53      9.63 o 
  -1   9   7      183.64      192.51     18.24 o 
   0   9   7      286.68      299.94     27.66 o 
   1   9   7      131.67      134.05     18.73 o 
   2   9   7       85.68       63.15     30.43 o 
   3   9   7       60.07       55.65     22.19 o 
   4   9   7      241.75      241.65     23.86 o 
   5   9   7      299.85      330.19     29.76 o 
   6   9   7      185.31      221.15     34.80 o 
   7   9   7       25.66       32.83     19.71 o 
   8   9   7      119.88       92.38     21.36 o 
  -7  10   7        7.80       -9.44     15.80 o 
  -6  10   7       39.93       57.33     12.87 o 
  -5  10   7      167.51      129.93     21.15 o 
  -4  10   7       15.33       11.87     12.38 o 
  -3  10   7      268.05      308.57     18.26 o 
  -2  10   7       28.40       28.19      9.99 o 
  -1  10   7      108.62       79.18     27.15 o 
   0  10   7       17.86       43.92     11.34 o 
   1  10   7      145.28      137.03     14.81 o 
   2  10   7       37.56       49.51     22.53 o 
   3  10   7      205.19      196.88     37.32 o 
   4  10   7        2.46       -2.77     22.78 o 
   5  10   7      155.29      191.66     34.89 o 
   6  10   7       47.11       39.01     17.95 o 
   7  10   7        5.26        2.13     16.68 o 
  -6  11   7       35.34       45.75     19.25 o 
  -5  11   7       47.83       53.94     15.94 o 
  -4  11   7        8.15       33.24     13.82 o 
  -3  11   7       28.95       24.18     12.69 o 
  -2  11   7        2.65        3.18     10.11 o 
  -1  11   7       76.75      110.36     14.59 o 
   0  11   7       20.23        2.55     13.75 o 
   1  11   7       78.10       78.50     16.51 o 
   2  11   7        7.74        3.28     20.26 o 
   3  11   7       43.71       27.24     26.14 o 
   4  11   7        6.59       32.45     25.89 o 
   5  11   7       44.50       47.50     28.83 o 
   6  11   7       36.70       77.42     32.45 o 
  -5  12   7       67.67       55.25     20.42 o 
  -4  12   7       96.00      133.83     23.48 o 
  -3  12   7       64.61      108.25     21.56 o 
  -2  12   7        6.81       11.49     16.31 o 
  -1  12   7       47.72       47.25     17.51 o 
   0  12   7       60.35       76.50     24.80 o 
   1  12   7       60.44       23.83     16.19 o 
   2  12   7        9.61        8.75     36.99 o 
   3  12   7       49.66       71.71     29.76 o 
   4  12   7      107.01      139.80     35.56 o 
   5  12   7       68.07       76.41     33.88 o 
  -2  13   7        0.96        1.93     27.82 o 
  -1  13   7       45.66       77.59     29.42 o 
   0  13   7       14.91       25.56     23.37 o 
   1  13   7       36.24       48.67     24.71 o 
   2  13   7        3.17       -0.69     29.34 o 
   0   0   8     1693.08     1223.65     54.75 o 
   1   0   8     1241.91     1028.86     36.25 o 
   2   0   8       11.81       13.82      3.31 o 
   3   0   8       24.59       19.72      7.77 o 
   4   0   8      724.62      637.57     26.78 o 
   5   0   8       60.18       67.20      7.71 o 
   6   0   8     5372.57     5492.60    211.34 o 
   7   0   8       76.26       81.67     10.20 o 
   8   0   8      389.11      403.39     22.17 o 
   9   0   8        0.28       10.67     10.90 o 
  10   0   8        1.57        1.39     16.42 o 
  11   0   8       49.13       64.85     23.12 o 
 -11   1   8       76.43       83.49     21.50 o 
 -10   1   8      308.36      326.65     29.03 o 
  -9   1   8      138.98      162.25     17.68 o 
  -8   1   8      237.54      267.83     29.51 o 
  -7   1   8     1301.20     1237.29     52.18 o 
  -6   1   8      633.57      587.23     28.60 o 
  -5   1   8     2931.96     3201.31    137.34 o 
  -4   1   8      541.41      508.96     18.47 o 
  -3   1   8      372.33      414.43     16.81 o 
  -2   1   8      226.55      288.00     14.40 o 
  -1   1   8     3314.80     2805.14     79.98 o 
   0   1   8     5731.31     6481.79    200.65 o 
   1   1   8     3263.36     2711.71    106.61 o 
   2   1   8      234.52      306.56     12.07 o 
   3   1   8      384.31      444.53     16.91 o 
   4   1   8      434.41      407.94     18.23 o 
   5   1   8     3691.86     3955.40    137.73 o 
   6   1   8      691.95      697.18     28.99 o 
   7   1   8     1326.93     1271.53     52.05 o 
   8   1   8      228.56      217.28     18.20 o 
   9   1   8      144.88      145.48     16.22 o 
  10   1   8      303.60      357.90     53.80 o 
  11   1   8       78.54       71.54     31.69 o 
 -11   2   8       83.33       78.35     22.81 o 
 -10   2   8       59.74       67.12     31.55 o 
  -9   2   8      134.69      160.61     17.58 o 
  -8   2   8      190.58      174.21     16.92 o 
  -7   2   8      174.18      151.45     10.83 o 
  -6   2   8     2695.75     2587.28    101.82 o 
  -5   2   8        2.91       -0.68      6.17 o 
  -3   2   8       37.50       30.31      5.81 o 
  -1   2   8     1641.50     1555.46     53.72 o 
   0   2   8    17220.69    18214.17    617.78 o 
   1   2   8     1591.04     1524.44     59.95 o 
   2   2   8      371.59      415.41     15.95 o 
   3   2   8       29.76       30.33      4.76 o 
   4   2   8      221.79      238.28     11.14 o 
   5   2   8       26.78       14.47     10.91 o 
   6   2   8     2710.34     2624.51    117.95 o 
   7   2   8      190.29      182.17     23.64 o 
   8   2   8      143.93      144.71     16.20 o 
   9   2   8      142.79      137.81     15.94 o 
  10   2   8       67.53       57.10     18.45 o 
  11   2   8       85.55      107.77     32.62 o 
 -11   3   8       23.08       22.87     17.20 o 
 -10   3   8      104.21      113.21     17.93 o 
  -9   3   8       47.96       50.63     14.45 o 
  -8   3   8       58.07       75.79     11.26 o 
  -7   3   8      238.13      249.32     14.31 o 
  -6   3   8      175.49      155.22     11.76 o 
  -5   3   8      736.87      714.14     33.28 o 
  -4   3   8      351.01      338.16     15.42 o 
  -3   3   8      167.30      177.42      9.27 o 
  -2   3   8      830.88     1014.55     35.01 o 
  -1   3   8     1258.76      968.09     34.72 o 
   0   3   8       24.90       18.69      3.40 o 
   2   3   8      673.34      879.46     55.21 o 
   3   3   8      214.84      212.24     10.37 o 
   4   3   8      291.17      260.47     14.21 o 
   5   3   8      908.10      870.35     38.40 o 
   6   3   8      190.81      149.64     12.82 o 
   7   3   8      239.28      309.36     18.98 o 
   8   3   8       45.18       15.30     25.05 o 
   9   3   8       43.23       35.54     16.58 o 
  10   3   8       94.84       89.72     25.81 o 
  11   3   8       36.40       94.32     31.36 o 
 -11   4   8       26.13       55.28     16.92 o 
 -10   4   8       55.44       93.40     17.77 o 
  -9   4   8       12.66        7.24     13.69 o 
  -8   4   8      124.73      148.62     13.28 o 
  -7   4   8      847.34      810.22     37.07 o 
  -6   4   8      845.04      759.86     34.68 o 
  -5   4   8      111.15      153.17     11.75 o 
  -4   4   8     4750.06     5160.54    207.02 o 
  -3   4   8     1101.39     1278.04     42.77 o 
  -2   4   8     2185.15     2117.85     72.59 o 
  -1   4   8     2388.30     2629.61     89.52 o 
   0   4   8    13469.68    13917.40    531.27 o 
   1   4   8     2244.69     2512.65    116.33 o 
   2   4   8     2070.40     2037.48     80.83 o 
   3   4   8      963.37     1115.94     41.98 o 
   4   4   8     5056.50     5619.74    185.50 o 
   5   4   8      143.61      213.47     19.42 o 
   6   4   8     1037.28      912.87     50.77 o 
   7   4   8      879.40      900.53     53.75 o 
   8   4   8       90.77       98.62     17.92 o 
   9   4   8       14.67       34.85     16.46 o 
  10   4   8       63.82       76.16     36.99 o 
  11   4   8       19.84       18.07     27.19 o 
 -11   5   8       16.94        8.85     16.75 o 
 -10   5   8        9.22       12.47     15.03 o 
  -9   5   8        8.88       13.94     11.26 o 
  -8   5   8      153.95      166.77     14.30 o 
  -7   5   8     1188.70     1154.04     47.24 o 
  -6   5   8      178.61      158.74     12.65 o 
  -5   5   8      881.32      892.09     38.04 o 
  -4   5   8      170.92      156.49     10.90 o 
  -3   5   8      423.41      475.72     20.46 o 
  -2   5   8      577.11      499.12     17.67 o 
  -1   5   8     3202.86     3265.19    110.64 o 
   0   5   8     1511.80     1568.56     62.09 o 
   1   5   8     2980.57     3121.38    123.53 o 
   2   5   8      422.62      388.84     16.95 o 
   3   5   8      484.67      535.82     22.45 o 
   4   5   8      144.30      122.09     12.32 o 
   5   5   8      935.11      864.47     54.07 o 
   6   5   8      239.95      215.19     22.44 o 
   7   5   8     1089.45     1001.13     68.47 o 
   8   5   8      124.85      126.91     19.93 o 
   9   5   8        5.98      -11.40     14.06 o 
  10   5   8        8.00      -12.15     16.31 o 
  11   5   8       25.77        4.00     18.25 o 
 -10   6   8        2.14        5.45     15.26 o 
  -9   6   8       60.18       63.02     12.83 o 
  -8   6   8      150.55      103.13     13.31 o 
  -7   6   8      813.66      720.40     35.01 o 
  -6   6   8      428.27      369.66     25.60 o 
  -5   6   8       11.32        7.71      8.01 o 
  -4   6   8      962.13     1075.69     44.62 o 
  -3   6   8      660.68      792.79     32.62 o 
  -2   6   8      925.23      886.63     30.72 o 
  -1   6   8      853.04     1001.25     36.90 o 
   0   6   8     2097.22     1994.24     78.41 o 
   1   6   8      818.91      999.53     47.59 o 
   2   6   8      788.19      688.50     39.18 o 
   3   6   8      564.94      711.72     38.04 o 
   4   6   8      957.28     1048.21     52.28 o 
   5   6   8       19.99       49.90     12.84 o 
   6   6   8      533.92      531.62     33.33 o 
   7   6   8      914.31      873.93     66.62 o 
   8   6   8      134.01      175.50     35.56 o 
   9   6   8       68.79       74.93     18.99 o 
  10   6   8        3.87        6.68     27.15 o 
 -10   7   8       45.17       30.69     13.20 o 
  -9   7   8       10.83       -0.44     12.11 o 
  -8   7   8      111.06      109.66     13.90 o 
  -7   7   8      403.88      403.62     21.85 o 
  -6   7   8      146.85      143.84     15.70 o 
  -5   7   8      613.56      683.18     32.68 o 
  -4   7   8      639.41      681.28     30.50 o 
  -3   7   8      541.64      568.86     34.44 o 
  -2   7   8      155.79      139.42      9.61 o 
  -1   7   8     1150.24     1013.30     39.47 o 
   0   7   8       66.76       64.31      9.75 o 
   1   7   8      855.54      828.77     44.87 o 
   2   7   8      179.42      163.81     24.58 o 
   3   7   8      530.51      579.80     30.91 o 
   4   7   8      601.64      637.19     43.13 o 
   5   7   8      784.64      858.00     48.69 o 
   6   7   8      213.04      201.64     40.43 o 
   7   7   8      331.63      311.34     29.75 o 
   8   7   8       95.20      114.42     19.49 o 
   9   7   8        7.25       15.09     32.07 o 
  10   7   8       42.42       12.44     18.96 o 
  -9   8   8      142.84      153.74     16.89 o 
  -8   8   8       39.84       50.94     15.54 o 
  -7   8   8      319.31      292.48     19.73 o 
  -6   8   8      487.87      482.99     36.53 o 
  -5   8   8       59.36       36.37     12.02 o 
  -4   8   8       64.96       84.31     13.38 o 
  -3   8   8     1444.31     1478.38     61.52 o 
  -2   8   8      198.80      166.10     20.29 o 
  -1   8   8       55.71       64.51      9.17 o 
   0   8   8      628.98      646.64     34.28 o 
   1   8   8       93.92      120.50     14.71 o 
   2   8   8      169.44      111.13     17.39 o 
   3   8   8     1374.63     1569.23     72.64 o 
   4   8   8       40.05       27.13     13.31 o 
   5   8   8       40.68       43.94     15.20 o 
   6   8   8      425.61      504.14     37.19 o 
   7   8   8      397.46      355.86     29.74 o 
   8   8   8       21.96       36.06     25.22 o 
   9   8   8      149.37      139.74     24.01 o 
  -8   9   8      112.33       81.01     14.51 o 
  -7   9   8      123.38      123.81     14.43 o 
  -6   9   8       31.43       58.27     13.72 o 
  -5   9   8      250.80      250.75     20.05 o 
  -4   9   8      131.07      149.10     15.71 o 
  -3   9   8      895.71      788.64     35.65 o 
  -2   9   8      264.85      274.47     17.29 o 
  -1   9   8      262.92      259.34     15.47 o 
   0   9   8      124.71      131.19     13.56 o 
   1   9   8      218.97      189.57     21.52 o 
   2   9   8      250.15      312.02     26.07 o 
   3   9   8      874.09      816.42     74.14 o 
   4   9   8      118.88      113.33     18.21 o 
   5   9   8      257.07      233.67     24.43 o 
   6   9   8       48.06       76.74     33.29 o 
   7   9   8       95.54       88.51     40.10 o 
   8   9   8      110.00      101.42     21.92 o 
  -7  10   8       40.04       70.98     16.48 o 
  -6  10   8       96.92       91.69     14.17 o 
  -5  10   8       40.88       48.64     14.81 o 
  -4  10   8      275.33      277.63     21.95 o 
  -3  10   8      213.49      204.93     15.52 o 
  -2  10   8      220.09      214.85     15.43 o 
  -1  10   8       12.65       14.34     10.80 o 
   0  10   8        7.95       -6.49      9.44 o 
   1  10   8        3.59       -3.81     10.08 o 
   2  10   8      217.70      156.19     31.69 o 
   3  10   8      183.08      165.52     31.86 o 
   4  10   8      313.89      371.56     44.22 o 
   5  10   8       32.95       45.48     27.40 o 
   6  10   8       92.62      135.51     32.78 o 
   7  10   8       50.44       45.63     19.82 o 
  -6  11   8       29.18        8.67     15.41 o 
  -5  11   8       36.64       38.11     19.17 o 
  -4  11   8       16.53       38.15     14.09 o 
  -3  11   8      331.31      291.71     22.56 o 
  -2  11   8       44.87       61.55     11.99 o 
  -1  11   8      117.88      130.90     15.37 o 
   0  11   8       16.29       15.23     11.71 o 
   1  11   8      123.45       86.48     17.67 o 
   2  11   8       34.95       55.99     25.47 o 
   3  11   8      337.39      286.65     40.52 o 
   4  11   8       17.84       49.60     27.15 o 
   5  11   8       56.42       66.83     28.83 o 
   6  11   8       15.63        8.99     28.33 o 
  -4  12   8       10.28        2.72     33.96 o 
  -3  12   8       58.72       89.64     21.23 o 
  -2  12   8       46.23       55.02     20.76 o 
  -1  12   8       81.83       99.78     19.70 o 
   0  12   8       72.08       89.27     26.48 o 
   1  12   8       83.38       88.28     22.74 o 
   2  12   8       59.97       69.74     29.25 o 
   3  12   8       56.36       67.59     30.18 o 
   4  12   8       12.69      -13.79     27.32 o 
  -1  13   8       32.54       33.46     26.73 o 
   0  13   8        3.59        2.52     20.85 o 
   1  13   8       49.70       38.50     24.29 o 
   1   0   9     1893.20     1778.37     61.35 o 
   2   0   9    12674.34    14036.72    476.71 o 
   3   0   9     5339.15     6017.30    205.57 o 
   4   0   9      801.75      800.22     29.57 o 
   5   0   9       11.15       15.46      5.05 o 
   6   0   9        0.16       -7.16      8.72 o 
   7   0   9       51.73       59.43     10.34 o 
   8   0   9      293.97      310.71     18.91 o 
   9   0   9      202.01      199.59     16.11 o 
  10   0   9        2.06       18.98     17.24 o 
  11   0   9        7.29       -4.19     18.36 o 
 -11   1   9       27.07        2.88     28.41 o 
 -10   1   9      454.80      412.43     28.16 o 
  -9   1   9      252.00      273.58     20.05 o 
  -8   1   9       64.39       62.57     11.57 o 
  -7   1   9      674.99      831.33     38.05 o 
  -6   1   9       35.68       23.92      7.96 o 
  -5   1   9      279.47      298.55     17.25 o 
  -4   1   9     3547.47     3596.88    123.37 o 
  -3   1   9    15229.00    17278.97    674.16 o 
  -2   1   9     4134.01     3979.47    127.57 o 
  -1   1   9     3759.38     3900.76    112.37 o 
   0   1   9     3692.21     4204.39    130.63 o 
   1   1   9     3755.13     3925.49    149.77 o 
   2   1   9     3588.72     3471.39    127.24 o 
   3   1   9    15899.99    17993.81    599.94 o 
   4   1   9     3523.10     3565.87    123.35 o 
   5   1   9      390.64      406.95     21.18 o 
   6   1   9       31.52       31.45      7.91 o 
   7   1   9      811.95      913.16     38.36 o 
   8   1   9      104.62      115.59     20.90 o 
   9   1   9      177.14      189.32     19.64 o 
  10   1   9      423.67      406.24     34.51 o 
  11   1   9       29.12       19.67     30.43 o 
 -11   2   9        2.20       13.31     15.47 o 
 -10   2   9       44.46       49.52     19.32 o 
  -9   2   9      120.83      110.97     16.23 o 
  -8   2   9      616.35      625.18     31.68 o 
  -7   2   9      340.23      318.48     16.33 o 
  -6   2   9      240.57      245.73     14.70 o 
  -5   2   9       69.18      117.32     16.32 o 
  -4   2   9     1225.62     1231.91     39.20 o 
  -3   2   9     1496.61     1203.71     44.60 o 
  -2   2   9     4809.62     4954.46    170.75 o 
  -1   2   9      420.53      361.58     13.63 o 
   0   2   9       75.96      119.48      5.47 o 
   1   2   9      490.92      418.52     20.30 o 
   2   2   9     4912.48     5033.19    170.52 o 
   3   2   9     1607.63     1316.18     44.69 o 
   4   2   9      891.22      935.98     38.71 o 
   5   2   9       41.83       71.27      7.11 o 
   6   2   9      252.09      220.59     16.11 o 
   7   2   9      299.79      342.49     23.75 o 
   8   2   9      680.44      726.22     36.76 o 
   9   2   9      115.42       97.96     19.49 o 
  10   2   9       28.76       37.65     18.63 o 
  11   2   9        2.86       -4.37     25.72 o 
 -11   3   9       72.62       46.77     17.17 o 
 -10   3   9       87.58      108.10     17.52 o 
  -9   3   9       29.04       30.77     14.02 o 
  -8   3   9       64.62       60.80     13.56 o 
  -7   3   9      762.73      839.60     41.88 o 
  -6   3   9      291.39      321.75     16.80 o 
  -5   3   9      252.04      247.98     13.13 o 
  -4   3   9     3273.32     3598.56    145.32 o 
  -3   3   9     2742.83     2817.04    100.02 o 
  -2   3   9     2172.65     2162.10     77.08 o 
  -1   3   9      738.78      624.75     24.31 o 
   0   3   9      213.57      276.80     12.88 o 
   1   3   9      808.32      697.29     34.61 o 
   2   3   9     2306.16     2320.31    100.66 o 
   3   3   9     2972.70     2985.59    112.23 o 
   4   3   9     3664.70     3960.75    146.39 o 
   5   3   9      173.78      166.74     11.38 o 
   6   3   9      262.87      244.43     17.84 o 
   7   3   9      868.54      907.51     94.32 o 
   8   3   9       33.31       42.49     15.60 o 
   9   3   9       30.06       19.16     15.42 o 
  10   3   9       67.41       55.31     44.60 o 
  11   3   9       76.52       64.98     28.83 o 
 -11   4   9       21.69       20.50     16.58 o 
 -10   4   9       11.88       24.89     14.78 o 
  -9   4   9      110.33       85.07     16.17 o 
  -8   4   9       93.37      118.84     12.80 o 
  -7   4   9      816.08      876.64     43.90 o 
  -6   4   9     1178.96     1307.50     52.61 o 
  -5   4   9       82.42       89.34      9.14 o 
  -4   4   9     1277.85     1248.48     48.64 o 
  -3   4   9     2077.79     1774.87     63.03 o 
  -2   4   9     2922.84     3131.72    105.75 o 
  -1   4   9     1387.18     1248.65     42.83 o 
   0   4   9      239.86      209.33     10.68 o 
   1   4   9     1231.02     1113.46     55.31 o 
   2   4   9     2728.32     2968.07    117.85 o 
   3   4   9     2051.19     1806.62     70.50 o 
   4   4   9     1173.08     1125.42     56.56 o 
   5   4   9       48.38       56.74      9.98 o 
   6   4   9     1171.48     1194.28     74.51 o 
   7   4   9      783.02      806.98     53.70 o 
   8   4   9      124.68      127.32     18.54 o 
   9   4   9      149.90      163.37     21.36 o 
  10   4   9        4.42       30.71     19.38 o 
  11   4   9       28.92       -3.30     18.84 o 
 -10   5   9       60.64       76.15     17.84 o 
  -9   5   9       34.92       26.87     14.62 o 
  -8   5   9       91.83       70.81     12.17 o 
  -7   5   9      124.10      162.03     23.98 o 
  -6   5   9      177.77      209.81     15.53 o 
  -5   5   9     1308.13     1216.63     50.28 o 
  -4   5   9     1744.02     1682.08     69.37 o 
  -3   5   9     1178.90      992.47     35.64 o 
  -2   5   9      921.62      905.09     30.26 o 
  -1   5   9     1000.12     1126.77     40.60 o 
   0   5   9        6.42       14.49      4.38 o 
   1   5   9     1050.12     1102.99     53.62 o 
   2   5   9      697.29      701.13     32.71 o 
   3   5   9      994.74      908.15     46.58 o 
   4   5   9     1839.13     1827.49     81.50 o 
   5   5   9     1299.35     1232.46     72.02 o 
   6   5   9      190.74      246.49     22.26 o 
   7   5   9      154.35      144.44     19.19 o 
   8   5   9       63.83       20.24     28.96 o 
   9   5   9       62.23       50.20     17.92 o 
  10   5   9       73.28       50.28     19.55 o 
 -10   6   9       26.56       20.30     16.57 o 
  -9   6   9        9.24       36.81     12.55 o 
  -8   6   9       24.20       28.17     11.26 o 
  -7   6   9      567.74      478.05     29.46 o 
  -6   6   9      572.76      532.99     30.66 o 
  -5   6   9      304.07      262.49     16.42 o 
  -4   6   9      825.71      799.28     35.60 o 
  -3   6   9      374.41      356.97     19.14 o 
  -2   6   9      820.11      838.67     31.01 o 
  -1   6   9      745.60      749.33     27.67 o 
   0   6   9      389.66      363.59     17.47 o 
   1   6   9      681.30      659.97     35.13 o 
   2   6   9      737.72      776.73     40.08 o 
   3   6   9      482.25      431.34     32.34 o 
   4   6   9      846.07      833.75     41.58 o 
   5   6   9      397.55      360.80     25.45 o 
   6   6   9      561.38      516.46     37.30 o 
   7   6   9      534.53      504.67     36.92 o 
   8   6   9       13.65       23.75     20.30 o 
   9   6   9       23.20       23.30     16.45 o 
  10   6   9       40.13       38.87     44.13 o 
 -10   7   9       93.96      138.78     20.19 o 
  -9   7   9      113.54      106.40     15.13 o 
  -8   7   9       62.12       80.42     13.40 o 
  -7   7   9      206.52      204.81     19.23 o 
  -6   7   9      250.01      241.92     23.38 o 
  -5   7   9      160.96      202.93     13.90 o 
  -4   7   9      369.82      334.82     16.73 o 
  -3   7   9     2138.56     2185.00     85.24 o 
  -2   7   9      524.19      463.91     19.40 o 
  -1   7   9      329.21      366.95     16.66 o 
   0   7   9     1791.82     1834.63     85.39 o 
   1   7   9      329.99      357.56     26.62 o 
   2   7   9      445.91      401.43     24.49 o 
   3   7   9     2045.23     2107.67     99.56 o 
   4   7   9      207.13      199.60     26.66 o 
   5   7   9       98.60      126.41     28.46 o 
   6   7   9      240.01      229.30     23.21 o 
   7   7   9      225.35      167.22     22.05 o 
   8   7   9       69.47       71.65     19.44 o 
   9   7   9       94.27      114.05     27.36 o 
  10   7   9       94.83      116.40     24.29 o 
  -9   8   9       44.32       44.57     14.26 o 
  -8   8   9       40.60       38.29     12.92 o 
  -7   8   9      107.72      105.21     13.64 o 
  -6   8   9       86.26       84.86     14.17 o 
  -5   8   9       93.55      101.84     14.79 o 
  -4   8   9      646.74      691.22     30.47 o 
  -3   8   9      298.14      270.43     20.43 o 
  -2   8   9      126.47      144.12     12.50 o 
  -1   8   9      180.18      193.73     11.88 o 
   0   8   9      186.97      207.08     16.05 o 
   1   8   9      175.22      178.65     19.23 o 
   2   8   9      132.44      104.46     16.47 o 
   3   8   9      321.60      298.56     19.57 o 
   4   8   9      539.26      568.19     59.26 o 
   5   8   9      146.70      155.38     19.54 o 
   6   8   9       73.49       49.31     17.16 o 
   7   8   9      100.44      121.78     20.17 o 
   8   8   9       39.06       30.24     16.66 o 
   9   8   9       70.87      105.00     21.72 o 
  -8   9   9       25.97       39.89     13.27 o 
  -7   9   9       19.72       17.33     15.76 o 
  -6   9   9      173.61      205.57     19.25 o 
  -5   9   9       93.55       79.31     14.00 o 
  -4   9   9      113.86      120.76     12.70 o 
  -3   9   9      284.47      267.06     16.83 o 
  -2   9   9      504.41      455.98     30.95 o 
  -1   9   9      114.36      129.59     11.87 o 
   0   9   9      735.53      733.99     38.82 o 
   1   9   9       87.26       93.82     13.25 o 
   2   9   9      615.98      526.86     35.46 o 
   3   9   9      286.69      255.48     26.65 o 
   4   9   9       85.35       86.42     27.57 o 
   5   9   9       61.95       45.38     16.04 o 
   6   9   9      174.64      181.44     30.26 o 
   7   9   9       18.90       44.16     18.31 o 
   8   9   9       35.85       26.93     18.85 o 
  -7  10   9       16.53       15.26     12.57 o 
  -6  10   9       40.20       58.27     15.30 o 
  -5  10   9        5.03        6.38     12.97 o 
  -4  10   9       47.02       56.21     13.75 o 
  -3  10   9      977.76      925.40     46.88 o 
  -2  10   9      205.77      208.21     15.20 o 
  -1  10   9      265.99      247.55     19.12 o 
   0  10   9       19.49       20.77     11.03 o 
   1  10   9      240.58      242.72     19.48 o 
   2  10   9      186.55      169.32     45.35 o 
   3  10   9      888.11      817.17     82.63 o 
   4  10   9       60.62       51.36     25.39 o 
   5  10   9        8.25        9.58     26.82 o 
   6  10   9       29.41       38.33     29.09 o 
   7  10   9       19.13      -22.87     27.57 o 
  -6  11   9       17.80       27.02     15.53 o 
  -5  11   9       61.07       68.67     20.90 o 
  -4  11   9      106.32      110.36     23.38 o 
  -3  11   9       39.84       32.16     23.13 o 
  -2  11   9      195.39      198.52     18.73 o 
  -1  11   9        6.77        1.89     11.89 o 
   0  11   9      303.07      319.75     27.82 o 
   1  11   9        3.36       -3.35     11.69 o 
   2  11   9      174.35      159.64     32.78 o 
   3  11   9       63.19       -3.36     24.21 o 
   4  11   9      109.50      159.97     32.11 o 
   5  11   9       86.57      116.01     34.55 o 
   6  11   9       17.51      -16.64     29.09 o 
  -4  12   9        4.89       -0.70     28.88 o 
  -3  12   9       65.04       68.55     16.23 o 
  -2  12   9       12.60       14.91     13.35 o 
  -1  12   9      122.45      141.77     16.97 o 
   0  12   9        1.44       26.14     22.44 o 
   1  12   9      110.07      113.12     20.14 o 
   2  12   9       10.72       -7.12     22.91 o 
   3  12   9       53.70      108.95     31.61 o 
   4  12   9        7.63        4.04     26.06 o 
   0  13   9        0.82       12.91     16.83 o 
   0   0  10       70.42       61.82      7.10 o 
   1   0  10     8451.07     8165.31    252.75 o 
   2   0  10     3505.86     3809.97    130.58 o 
   3   0  10       50.17       37.85      4.77 o 
   4   0  10      117.25      162.03     12.36 o 
   5   0  10     2438.93     2766.80     96.19 o 
   6   0  10      477.32      419.38     21.07 o 
   7   0  10        5.56        6.20      9.77 o 
   8   0  10       12.96       19.22     11.16 o 
   9   0  10       48.30       30.34     11.42 o 
  10   0  10      126.04      148.11     22.56 o 
  11   0  10        3.62       23.77     29.42 o 
 -11   1  10       35.81       45.89     20.63 o 
 -10   1  10      121.92      171.00     19.19 o 
  -9   1  10       42.27       55.50     14.18 o 
  -8   1  10      692.89      684.40     33.34 o 
  -7   1  10     1021.34     1072.25     47.98 o 
  -6   1  10       76.34       49.56      9.20 o 
  -5   1  10      181.78      220.02     10.18 o 
  -4   1  10     1874.64     1814.22     59.34 o 
  -3   1  10     1195.55     1448.30     50.89 o 
  -2   1  10      670.78      622.58     27.42 o 
  -1   1  10     2468.80     3315.75     99.20 o 
   0   1  10     3226.14     2742.30     85.75 o 
   1   1  10     2793.31     3674.78    132.42 o 
   2   1  10      942.78      899.37     27.73 o 
   3   1  10     1166.18     1431.36     50.89 o 
   4   1  10     1560.87     1548.54     59.08 o 
   5   1  10      128.60      145.59      9.62 o 
   6   1  10       78.83       57.24      9.02 o 
   7   1  10     1131.76     1214.81     48.49 o 
   8   1  10      738.12      733.92     33.41 o 
   9   1  10       44.89       58.81     13.40 o 
  10   1  10      115.73      143.75     32.03 o 
  11   1  10       33.41       39.59     31.27 o 
 -11   2  10       16.14       22.67     16.52 o 
 -10   2  10       68.57       42.41     15.53 o 
  -9   2  10       18.21       25.21     14.04 o 
  -8   2  10       27.19       33.47     10.16 o 
  -7   2  10      461.56      485.13     22.51 o 
  -6   2  10      535.22      519.15     27.05 o 
  -5   2  10     2791.92     2718.99     98.44 o 
  -4   2  10      251.39      246.34     10.76 o 
  -3   2  10      531.28      592.55     22.68 o 
  -2   2  10      456.74      420.79     17.72 o 
  -1   2  10     8736.96     8568.37    241.69 o 
   0   2  10     9665.13    11623.25    359.30 o 
   1   2  10     8292.38     8210.93    321.76 o 
   2   2  10      527.87      484.60     17.57 o 
   3   2  10      533.48      595.43     24.67 o 
   4   2  10      206.61      190.68     10.38 o 
   5   2  10     2335.99     2374.66     87.82 o 
   6   2  10      626.84      659.68     31.41 o 
   7   2  10      285.46      298.16     28.37 o 
   8   2  10       17.63       26.33     14.70 o 
   9   2  10       21.16       41.47     16.84 o 
  10   2  10       64.12       35.93     18.27 o 
  11   2  10       16.88       -2.27     26.98 o 
 -11   3  10       21.95       52.10     17.52 o 
 -10   3  10       89.03      120.58     22.24 o 
  -9   3  10       22.04       21.96     14.15 o 
  -8   3  10      669.73      651.74     37.82 o 
  -7   3  10      299.15      267.33     17.22 o 
  -6   3  10     1118.12     1065.06     40.96 o 
  -5   3  10      275.20      316.94     19.60 o 
  -4   3  10      157.65      178.15     14.15 o 
  -3   3  10      625.06      664.27     23.26 o 
  -2   3  10     2339.13     2468.20     86.48 o 
  -1   3  10      817.90      858.11     32.92 o 
   0   3  10     9524.76     9647.99    368.94 o 
   1   3  10      980.14      994.41     42.90 o 
   2   3  10     2410.41     2531.46    112.71 o 
   3   3  10      523.27      544.17     25.27 o 
   4   3  10      128.65      150.96     12.25 o 
   5   3  10      241.28      253.78     14.78 o 
   6   3  10      825.67      765.14     68.89 o 
   7   3  10      370.33      326.02     26.00 o 
   8   3  10      720.31      769.01     48.30 o 
   9   3  10       26.26       34.40     17.26 o 
  10   3  10       90.29       43.30     19.96 o 
  11   3  10       22.77       15.97     25.30 o 
 -11   4  10       65.28       93.44     19.26 o 
 -10   4  10       14.05       25.90     16.10 o 
  -9   4  10       32.18       53.26     15.27 o 
  -8   4  10      167.34      194.52     15.05 o 
  -7   4  10      470.74      488.51     25.26 o 
  -6   4  10      226.36      192.24     15.64 o 
  -5   4  10     2994.36     3082.52    112.14 o 
  -4   4  10      461.16      451.31     21.53 o 
  -3   4  10      256.05      271.42     12.61 o 
  -2   4  10      713.20      706.74     28.27 o 
  -1   4  10     1887.25     2058.55     71.91 o 
   0   4  10     3704.76     4329.93    166.53 o 
   2   4  10      825.63      838.79     37.02 o 
   3   4  10      247.09      269.46     16.56 o 
   4   4  10      435.19      435.98     24.52 o 
   5   4  10     2566.88     2604.47    130.58 o 
   6   4  10      209.63      216.52     20.85 o 
   7   4  10      579.01      541.00     36.69 o 
   8   4  10      167.07      157.75     21.36 o 
   9   4  10       32.91       17.56     17.49 o 
  10   4  10       16.10        5.28     16.94 o 
  11   4  10       60.37       69.50     23.37 o 
 -10   5  10      134.72      147.40     23.67 o 
  -9   5  10      106.14      136.21     18.08 o 
  -8   5  10      102.22       73.80     12.36 o 
  -7   5  10       54.26       98.68     14.08 o 
  -6   5  10      282.26      247.33     15.37 o 
  -5   5  10      664.40      698.13     30.96 o 
  -4   5  10       66.26       55.03      8.43 o 
  -3   5  10      448.12      445.39     22.34 o 
  -2   5  10      999.32      987.87     38.44 o 
  -1   5  10      608.96      640.10     24.96 o 
   0   5  10      227.89      114.72      7.72 o 
   1   5  10      621.46      644.90     31.90 o 
   2   5  10     1160.43     1168.74     50.53 o 
   3   5  10      545.03      519.11     26.33 o 
   4   5  10       21.41       18.51      9.00 o 
   5   5  10      653.79      661.38     36.12 o 
   6   5  10      157.43      129.94     19.37 o 
   7   5  10       86.00      123.32     17.71 o 
   8   5  10      119.08       85.30     26.44 o 
   9   5  10       97.56       66.80     19.48 o 
  10   5  10      138.05      109.18     21.68 o 
 -10   6  10       26.47       50.57     17.31 o 
  -9   6  10        5.02        6.98     11.68 o 
  -8   6  10      101.56       96.19     13.51 o 
  -7   6  10      247.75      239.93     26.81 o 
  -6   6  10      421.52      376.76     25.35 o 
  -5   6  10      524.87      544.62     25.20 o 
  -4   6  10      161.26      153.11     12.06 o 
  -3   6  10       89.43       77.94      9.18 o 
  -2   6  10      840.39      720.27     28.60 o 
  -1   6  10      967.80      829.56     33.69 o 
   0   6  10      752.19      769.93     38.47 o 
   1   6  10     1159.84     1003.99     43.71 o 
   2   6  10      842.62      758.07     37.02 o 
   3   6  10       95.78      109.89     13.11 o 
   4   6  10      171.79      171.30     14.59 o 
   5   6  10      456.17      467.29     29.10 o 
   6   6  10      487.47      501.07     33.28 o 
   7   6  10      252.95      236.24     24.51 o 
   8   6  10       83.48       92.23     18.29 o 
   9   6  10        4.77       -1.12     17.99 o 
  10   6  10       25.02      -16.06     17.15 o 
  -9   7  10       70.03       69.02     14.39 o 
  -8   7  10      111.88       98.75     14.31 o 
  -7   7  10      590.84      607.45     34.47 o 
  -6   7  10      137.99      154.26     16.00 o 
  -5   7  10       38.08       46.72      9.86 o 
  -4   7  10      199.17      185.47     13.54 o 
  -3   7  10      113.67      116.47     11.15 o 
  -2   7  10      708.93      647.36     27.81 o 
  -1   7  10      565.69      557.58     24.09 o 
   0   7  10     2138.27     2050.70     94.59 o 
   1   7  10      696.79      664.55     39.50 o 
   2   7  10      768.88      796.15     36.44 o 
   3   7  10       94.39      114.40     12.81 o 
   4   7  10      179.81      191.49     18.17 o 
   5   7  10       41.98       39.37     13.98 o 
   6   7  10      124.66      125.59     18.75 o 
   7   7  10      604.11      570.92     43.96 o 
   8   7  10      121.61      128.05     20.76 o 
   9   7  10       57.38       58.08     19.15 o 
  -9   8  10       23.29       27.44     13.56 o 
  -8   8  10       56.38       75.18     14.02 o 
  -7   8  10       66.87       52.50     14.69 o 
  -6   8  10      185.22      199.64     18.61 o 
  -5   8  10       25.74       24.07     12.13 o 
  -4   8  10      131.33      164.90     13.18 o 
  -3   8  10       33.35       25.10      9.19 o 
  -2   8  10      456.80      529.69     26.49 o 
  -1   8  10     1318.77     1285.04     52.09 o 
   0   8  10      961.90      986.61     49.27 o 
   1   8  10     1239.87     1194.88     74.84 o 
   2   8  10      520.31      573.07     38.55 o 
   3   8  10       27.93       40.92     14.51 o 
   4   8  10      133.92      140.61     14.98 o 
   5   8  10       52.35       68.74     23.37 o 
   6   8  10      166.36      190.26     22.68 o 
   7   8  10       28.03       17.37     23.29 o 
   8   8  10       35.76       31.98     17.80 o 
   9   8  10       28.76       15.05     18.13 o 
  -8   9  10       62.65       65.06     14.16 o 
  -7   9  10       70.93       86.10     16.28 o 
  -6   9  10      124.23      123.29     17.20 o 
  -5   9  10       63.72       72.01     14.99 o 
  -4   9  10        4.38        6.94      9.43 o 
  -3   9  10      144.24      164.55     13.72 o 
  -2   9  10       33.13       41.25     10.02 o 
  -1   9  10       67.99       55.66     12.38 o 
   0   9  10     1037.38      984.84     49.52 o 
   1   9  10       78.69       96.34     17.83 o 
   2   9  10       12.92      -11.44     11.44 o 
   3   9  10      147.83      154.89     20.66 o 
   4   9  10       10.20       -7.82     21.35 o 
   5   9  10       70.18       41.61     26.82 o 
   6   9  10      122.48      135.52     21.47 o 
   7   9  10       48.28       48.39     18.66 o 
   8   9  10       69.86       73.99     21.21 o 
  -7  10  10       47.05       39.93     13.37 o 
  -6  10  10       68.40       96.39     16.88 o 
  -5  10  10      198.66      166.32     18.75 o 
  -4  10  10        1.93      -11.87     11.87 o 
  -3  10  10       20.03       38.19     11.12 o 
  -2  10  10      160.53      180.74     15.27 o 
  -1  10  10      291.23      230.20     23.61 o 
   0  10  10       96.16       78.05     14.67 o 
   1  10  10      230.53      182.33     17.86 o 
   2  10  10      180.77      245.43     23.48 o 
   3  10  10       14.81       18.91     24.63 o 
   4  10  10        7.72      -21.35     21.35 o 
   5  10  10      179.65      168.88     35.47 o 
   6  10  10       67.49       62.37     31.78 o 
   7  10  10       30.30       22.87     28.83 o 
  -6  11  10       63.62       75.33     16.83 o 
  -5  11  10       31.75       46.38     16.25 o 
  -4  11  10      109.14       99.70     16.81 o 
  -3  11  10       68.56       81.74     16.03 o 
  -2  11  10        0.56      -11.59     11.59 o 
  -1  11  10       50.55       65.32     14.38 o 
   0  11  10      218.42      237.83     24.51 o 
   1  11  10       46.89       49.03     13.98 o 
   2  11  10        3.69       -3.06     18.96 o 
   3  11  10      102.96      132.99     31.02 o 
   4  11  10       99.52       66.83     29.93 o 
   5  11  10       35.78       34.72     28.08 o 
   6  11  10       76.75       73.30     33.04 o 
  -4  12  10        1.26       -6.37     25.55 o 
  -3  12  10       47.48       36.67     16.38 o 
  -2  12  10       52.09       73.77     15.79 o 
  -1  12  10       71.80       74.26     15.39 o 
   0  12  10      104.63       96.48     19.00 o 
   1  12  10       70.87       45.81     17.39 o 
   2  12  10       57.41       98.18     19.84 o 
   3  12  10       45.48       55.65     29.93 o 
   4  12  10        3.92        7.65     27.74 o 
   1   0  11       21.74       21.99      5.25 o 
   2   0  11       74.74      153.06      7.69 o 
   3   0  11     1086.14     1590.10     55.84 o 
   4   0  11     2557.05     2473.76     86.10 o 
   5   0  11      588.09      570.41     22.69 o 
   6   0  11       37.85       38.42      8.73 o 
   7   0  11       10.35        7.26      9.11 o 
   8   0  11       21.18        7.81      9.62 o 
   9   0  11      145.60      151.34     14.83 o 
  10   0  11       15.49       33.94     17.81 o 
  11   0  11       64.05       68.85     32.03 o 
 -11   1  11       47.87       91.01     18.44 o 
 -10   1  11       73.88       96.68     17.94 o 
  -9   1  11      144.83      162.61     18.42 o 
  -8   1  11        5.96       -1.71      9.97 o 
  -7   1  11      258.84      261.97     17.56 o 
  -6   1  11       84.00       55.33      9.68 o 
  -5   1  11      489.51      518.15     21.17 o 
  -4   1  11       85.40      130.10      7.99 o 
  -3   1  11     2395.74     1769.51     57.91 o 
  -2   1  11     2436.16     3011.37    101.92 o 
  -1   1  11      374.99      550.31     16.35 o 
   0   1  11     4270.44     4943.57    153.60 o 
   1   1  11      195.11      390.39     16.20 o 
   2   1  11     2460.14     2963.24    102.89 o 
   3   1  11     2025.19     1515.90     57.65 o 
   4   1  11      104.91      120.89      7.82 o 
   5   1  11      491.27      531.34     21.36 o 
   6   1  11       75.40       76.65      9.49 o 
   7   1  11      311.51      320.71     17.58 o 
   8   1  11        2.68        6.14     10.21 o 
   9   1  11      220.90      227.38     29.34 o 
  10   1  11       77.90      103.06     28.41 o 
  11   1  11       53.28       31.36     29.59 o 
 -11   2  11       62.53       46.54     17.95 o 
 -10   2  11        8.46        1.07     14.12 o 
  -9   2  11      349.60      346.85     25.43 o 
  -8   2  11      727.79      728.67     32.80 o 
  -7   2  11      284.58      250.61     16.33 o 
  -6   2  11      325.72      324.78     20.23 o 
  -5   2  11       47.15       33.12      7.94 o 
  -4   2  11     1928.48     1784.08     69.38 o 
  -3   2  11      329.52      263.40     11.70 o 
  -2   2  11     5765.11     5856.27    176.82 o 
  -1   2  11     1723.17     1851.71     55.00 o 
   0   2  11     4720.20     5321.36    165.32 o 
   1   2  11     1847.84     1940.31     73.53 o 
   2   2  11     5410.98     5404.37    217.34 o 
   3   2  11      286.60      237.43     12.05 o 
   4   2  11     2333.16     2191.67     69.76 o 
   5   2  11       52.38       72.88     11.65 o 
   6   2  11      347.35      357.44     18.25 o 
   7   2  11      261.48      220.53     17.45 o 
   8   2  11      612.56      600.83     46.18 o 
   9   2  11      341.67      380.05     32.19 o 
  10   2  11       20.04       24.60     27.70 o 
  11   2  11       59.99       66.24     31.36 o 
 -11   3  11       11.12       19.33     16.81 o 
 -10   3  11       78.02       57.78     20.64 o 
  -9   3  11      236.17      256.67     22.30 o 
  -8   3  11      280.01      275.76     21.58 o 
  -7   3  11      195.27      177.72     14.63 o 
  -6   3  11      129.61      127.27     11.70 o 
  -5   3  11       89.19       78.67      9.68 o 
  -4   3  11      198.69      173.61     12.64 o 
  -3   3  11     2454.80     2118.41     73.16 o 
  -2   3  11     1187.37     1436.80     50.93 o 
  -1   3  11      683.79      914.37     32.65 o 
   0   3  11      914.17      852.01     31.07 o 
   1   3  11      565.82      848.05     42.13 o 
   2   3  11     1116.86     1432.37     66.34 o 
   3   3  11     2385.99     2047.45     81.70 o 
   4   3  11      192.63      178.79     12.05 o 
   5   3  11      164.28      145.68     16.05 o 
   6   3  11      154.53      166.49     18.20 o 
   7   3  11      254.85      298.37     41.36 o 
   8   3  11      249.94      237.72     25.14 o 
   9   3  11      249.56      309.58     28.42 o 
  10   3  11       92.06       79.54     20.85 o 
  11   3  11       14.28       31.10     25.64 o 
 -11   4  11       39.95       49.53     18.00 o 
 -10   4  11       20.00       47.90     16.79 o 
  -9   4  11       17.29       18.56     13.92 o 
  -8   4  11        8.82        7.17     10.00 o 
  -7   4  11      393.93      368.99     20.95 o 
  -6   4  11       50.86       53.42     10.00 o 
  -5   4  11       78.38       74.08     10.93 o 
  -4   4  11     1257.17     1192.34     47.49 o 
  -3   4  11      128.15      136.70      8.51 o 
  -2   4  11     2507.50     2590.48     91.52 o 
  -1   4  11      608.22      758.76     28.54 o 
   0   4  11     1098.83     1408.33     56.01 o 
   1   4  11      584.78      760.10     36.86 o 
   2   4  11     2635.96     2692.76    119.26 o 
   3   4  11      120.80      126.44     18.19 o 
   4   4  11     1132.50     1092.34     55.12 o 
   5   4  11       70.23       70.17     10.56 o 
   6   4  11       42.41       37.62     13.61 o 
   7   4  11      379.17      394.51     30.50 o 
   8   4  11       34.11       33.49     22.95 o 
   9   4  11        9.01       10.44     16.66 o 
  10   4  11       28.65       21.26     18.42 o 
  11   4  11       34.17       11.23     20.80 o 
 -10   5  11       60.49       39.73     26.18 o 
  -9   5  11       56.81       50.96     16.17 o 
  -8   5  11      170.10      168.75     22.20 o 
  -7   5  11       42.78       47.50     13.58 o 
  -6   5  11      217.37      254.76     16.24 o 
  -5   5  11      852.79      851.54     38.17 o 
  -4   5  11       81.22       92.63      9.74 o 
  -3   5  11     2934.77     2898.72    111.49 o 
  -2   5  11      106.14      112.36      8.37 o 
  -1   5  11      921.12      859.51     33.81 o 
   0   5  11       73.22       56.59      5.87 o 
   1   5  11      990.09      978.84     43.78 o 
   2   5  11       99.31      124.22     14.01 o 
   3   5  11     2882.37     2820.13    130.26 o 
   4   5  11       54.04       87.32     24.05 o 
   5   5  11      865.37      920.89     45.13 o 
   6   5  11      235.71      247.12     35.18 o 
   7   5  11       75.10       59.00     15.47 o 
   8   5  11      158.97      153.15     21.28 o 
   9   5  11       40.71       48.91     18.21 o 
  10   5  11       72.59       89.18     20.65 o 
 -10   6  11       33.01       30.75     27.11 o 
  -9   6  11       97.23       99.13     14.42 o 
  -8   6  11       21.21       19.20     11.36 o 
  -7   6  11        3.56        7.45     12.47 o 
  -6   6  11       48.76       46.24     11.09 o 
  -5   6  11      401.98      426.86     22.75 o 
  -4   6  11     1784.60     1677.01     71.17 o 
  -3   6  11       33.51       41.65      8.31 o 
  -2   6  11     1059.18     1121.83     41.78 o 
  -1   6  11      260.11      278.58     14.74 o 
   0   6  11      676.79      662.90     34.38 o 
   1   6  11      207.75      206.74     39.68 o 
   2   6  11     1097.36     1139.05     53.98 o 
   3   6  11       53.87       53.74      9.70 o 
   4   6  11     2045.32     1949.54     83.93 o 
   5   6  11      491.20      466.43     26.86 o 
   6   6  11       52.45       97.93     25.68 o 
   7   6  11        3.46      -13.46     13.46 o 
   8   6  11       51.14       53.23     17.66 o 
   9   6  11       92.55       84.16     33.84 o 
  10   6  11       41.67       71.53     20.39 o 
  -9   7  11      147.62      134.34     16.58 o 
  -8   7  11        2.09       -7.14     11.16 o 
  -7   7  11       25.08       17.03     14.04 o 
  -6   7  11      148.30      180.70     22.52 o 
  -5   7  11      344.71      317.02     18.45 o 
  -4   7  11       56.16       55.49     10.09 o 
  -3   7  11      178.51      191.85     13.33 o 
  -2   7  11       82.67       95.00     10.24 o 
  -1   7  11       33.91       25.99      8.20 o 
   0   7  11      130.77      155.32     14.33 o 
   1   7  11       48.48       58.02     12.45 o 
   2   7  11       86.97       68.90     14.05 o 
   3   7  11      203.09      171.56     15.04 o 
   4   7  11      100.27       74.55     11.99 o 
   5   7  11      297.94      290.66     21.56 o 
   6   7  11      168.70      189.58     21.55 o 
   7   7  11       25.77       60.05     16.91 o 
   8   7  11        5.90       -1.21     16.59 o 
   9   7  11      150.07      155.58     23.55 o 
  -9   8  11       30.22       45.23     14.60 o 
  -8   8  11      183.68      199.40     17.42 o 
  -7   8  11        8.23        0.92     13.89 o 
  -6   8  11       52.88       40.68     14.02 o 
  -5   8  11      519.87      534.83     32.26 o 
  -4   8  11      567.37      594.80     28.42 o 
  -3   8  11       13.33       14.27      9.11 o 
  -2   8  11     1116.03     1208.57     51.68 o 
  -1   8  11       40.09       34.47      9.31 o 
   0   8  11       91.02       92.23     12.84 o 
   1   8  11       54.69       50.08     10.92 o 
   2   8  11     1164.43     1251.48     74.27 o 
   3   8  11       22.87       39.48     14.39 o 
   4   8  11      557.11      564.73     41.66 o 
   5   8  11      577.85      618.10     40.89 o 
   6   8  11       38.59       22.52     17.91 o 
   7   8  11       10.21       21.42     15.83 o 
   8   8  11      185.56      160.39     37.20 o 
   9   8  11       46.98       43.77     20.73 o 
  -8   9  11       47.79       38.09     13.79 o 
  -7   9  11       49.87       62.81     15.95 o 
  -6   9  11      199.80      221.29     20.81 o 
  -5   9  11      180.44      139.84     21.45 o 
  -4   9  11      248.69      252.76     17.44 o 
  -3   9  11      159.96      189.04     15.26 o 
  -2   9  11        7.73        4.68      8.82 o 
  -1   9  11       24.28       19.46     11.14 o 
   0   9  11        1.72        9.88      9.83 o 
   1   9  11        7.24        4.14      9.92 o 
   2   9  11        7.59       18.10     13.19 o 
   3   9  11      228.43      220.86     22.93 o 
   4   9  11      239.38      206.63     36.74 o 
   5   9  11      181.89      134.25     32.11 o 
   6   9  11      225.76      220.24     39.26 o 
   7   9  11       44.05       87.96     21.81 o 
   8   9  11       52.78       23.64     19.77 o 
  -7  10  11       37.66       19.04     13.20 o 
  -6  10  11       90.28       63.64     16.12 o 
  -5  10  11      207.63      280.88     22.55 o 
  -4  10  11      349.43      324.34     33.78 o 
  -3  10  11      162.05      178.74     15.00 o 
  -2  10  11       35.05       44.83     13.17 o 
  -1  10  11       48.68       61.60     13.73 o 
   0  10  11       21.63       26.60     11.37 o 
   1  10  11       64.53       74.18     13.59 o 
   2  10  11       63.18       79.91     26.35 o 
   3  10  11      158.16       99.09     20.18 o 
   4  10  11      303.66      321.62     44.55 o 
   5  10  11      201.06      268.16     42.96 o 
   6  10  11       93.13       58.59     30.51 o 
   7  10  11       43.63       20.51     28.50 o 
  -5  11  11       84.90      109.82     20.65 o 
  -4  11  11       14.35       34.29     15.04 o 
  -3  11  11       28.19       27.64     13.43 o 
  -2  11  11       40.96       30.85     12.87 o 
  -1  11  11       51.16       45.57     21.34 o 
   0  11  11       95.54      114.90     19.36 o 
   1  11  11       59.27       55.68     14.22 o 
   2  11  11       47.31       47.82     13.54 o 
   3  11  11       26.91       -1.35     23.03 o 
   4  11  11        5.16       19.17     25.89 o 
   5  11  11       82.34       62.29     31.02 o 
  -4  12  11       92.77      122.74     18.90 o 
  -3  12  11       22.23       33.98     19.06 o 
  -2  12  11       42.82       57.63     20.28 o 
  -1  12  11       25.89       41.11     14.70 o 
   0  12  11        1.08        6.77     15.74 o 
   1  12  11       17.47        7.60     16.97 o 
   2  12  11       57.65       71.93     19.05 o 
   3  12  11       28.20       44.05     27.15 o 
   4  12  11      123.28      119.37     33.46 o 
   0   0  12       79.17      121.22      8.39 o 
   1   0  12     8973.50     9766.43    302.01 o 
   2   0  12     1754.95     1835.45     64.07 o 
   3   0  12     1224.39     1328.81     47.13 o 
   4   0  12     1272.04     1382.00     49.47 o 
   5   0  12     1606.25     1685.91     60.06 o 
   6   0  12      588.37      545.48     26.10 o 
   7   0  12     1393.51     1409.20     58.23 o 
   8   0  12        7.73        8.47     10.35 o 
   9   0  12       28.89       32.05     12.27 o 
  10   0  12       10.27      -12.53     18.16 o 
  11   0  12        5.23       -7.40     29.51 o 
 -11   1  12       53.98       52.33     18.28 o 
 -10   1  12       55.01       41.27     16.09 o 
  -9   1  12      228.02      199.02     22.00 o 
  -8   1  12      512.47      594.20     29.23 o 
  -7   1  12       31.62       25.31      9.96 o 
  -6   1  12     1908.22     1873.28     72.06 o 
  -5   1  12      219.67      206.60     14.06 o 
  -4   1  12      429.35      324.86     14.92 o 
  -3   1  12     1256.22     1589.66     57.37 o 
  -2   1  12       71.79      111.92      6.33 o 
  -1   1  12      830.99      896.98     37.05 o 
   0   1  12     2407.56     1841.08     58.23 o 
   1   1  12      925.14      955.65     30.13 o 
   2   1  12      152.30      163.07      7.66 o 
   3   1  12     1297.69     1663.64     57.37 o 
   4   1  12      457.31      355.67     15.01 o 
   5   1  12      269.06      257.47     12.41 o 
   6   1  12     1775.28     1733.56     64.08 o 
   7   1  12       36.97       11.53      9.18 o 
   8   1  12      514.48      591.19     29.06 o 
   9   1  12      239.44      228.60     24.34 o 
  10   1  12       42.29       42.46     18.40 o 
  11   1  12       46.45       40.10     28.33 o 
 -11   2  12        7.06       21.24     16.83 o 
 -10   2  12        2.60        2.61     14.96 o 
  -9   2  12       14.17       24.10     16.76 o 
  -8   2  12      435.58      470.40     30.16 o 
  -7   2  12     2121.45     2182.96     86.46 o 
  -6   2  12      161.73      145.74     16.63 o 
  -5   2  12     1359.07     1375.54     64.03 o 
  -4   2  12      859.37      890.60     35.42 o 
  -3   2  12     1355.03     1353.31     51.34 o 
  -2   2  12      358.83      386.77     18.42 o 
  -1   2  12     4670.57     4944.85    146.54 o 
   0   2  12     7683.81     7936.12    245.91 o 
   1   2  12     4036.01     4425.33    161.15 o 
   2   2  12      299.86      313.09     16.89 o 
   3   2  12     1454.62     1538.19     51.44 o 
   4   2  12      996.42     1042.55     35.69 o 
   5   2  12     1394.73     1350.00     49.14 o 
   6   2  12      158.48      178.69     10.92 o 
   7   2  12     2050.73     2112.25    123.62 o 
   8   2  12      403.94      416.89     34.64 o 
   9   2  12       16.51       17.06     16.09 o 
  10   2  12        5.63      -16.17     16.17 o 
  11   2  12       11.86      -18.07     26.23 o 
 -11   3  12       64.46       68.52     18.49 o 
 -10   3  12       73.63       43.67     21.53 o 
  -9   3  12      117.16      121.90     17.50 o 
  -8   3  12      232.88      238.28     20.08 o 
  -7   3  12      386.38      345.85     20.07 o 
  -6   3  12     1317.53     1365.96     55.12 o 
  -5   3  12     1137.70     1122.38     47.78 o 
  -4   3  12      492.87      496.90     27.47 o 
  -3   3  12      733.42      771.40     29.87 o 
  -2   3  12     2502.97     2468.23     86.13 o 
  -1   3  12     1365.73     1529.58     65.96 o 
   0   3  12    10548.64    11137.45    379.02 o 
   1   3  12     1832.86     1852.06     76.72 o 
   2   3  12     2428.82     2475.59    112.17 o 
   3   3  12      775.92      857.63     47.84 o 
   4   3  12      566.92      527.90     27.56 o 
   5   3  12     1255.12     1189.64     55.90 o 
   6   3  12     1256.68     1281.60     63.80 o 
   7   3  12      433.05      399.97     51.61 o 
   8   3  12      247.20      228.09     46.65 o 
   9   3  12      124.05      103.48     20.44 o 
  10   3  12       70.82       43.35     18.60 o 
  11   3  12       61.46       18.47     23.79 o 
 -10   4  12       20.68       15.31     15.85 o 
  -9   4  12       18.59       19.34     17.37 o 
  -8   4  12       62.14       61.93     14.35 o 
  -7   4  12      863.12      838.17     36.84 o 
  -6   4  12        4.17        9.02      9.00 o 
  -5   4  12      639.69      625.93     30.01 o 
  -4   4  12      424.86      478.23     23.43 o 
  -3   4  12      276.62      298.83     13.75 o 
  -2   4  12      188.05      150.32      9.02 o 
  -1   4  12      545.11      436.93     19.61 o 
   0   4  12     5212.49     5892.12    201.60 o 
   1   4  12      426.02      334.83     20.66 o 
   2   4  12      159.32      139.05     11.54 o 
   3   4  12      272.05      257.93     17.30 o 
   4   4  12      493.73      512.50     27.45 o 
   5   4  12      713.15      711.08     35.10 o 
   6   4  12       14.28       13.68     10.02 o 
   7   4  12      808.96      754.79     52.32 o 
   8   4  12       58.66       26.27     22.07 o 
   9   4  12       23.31       30.10     17.59 o 
  10   4  12       21.18       50.47     19.73 o 
 -10   5  12       10.93        2.58     15.96 o 
  -9   5  12       20.11       14.10     14.84 o 
  -8   5  12       79.68       78.60     16.20 o 
  -7   5  12       15.21        8.12     12.07 o 
  -6   5  12      549.36      504.79     27.00 o 
  -5   5  12      689.16      682.81     31.90 o 
  -4   5  12      304.40      298.66     16.94 o 
  -3   5  12       81.07       80.84      9.18 o 
  -2   5  12      121.64       95.17      8.07 o 
  -1   5  12      562.10      564.65     25.14 o 
   0   5  12       29.69       17.72      7.72 o 
   1   5  12      532.74      517.48     28.04 o 
   2   5  12      104.50      106.83     12.04 o 
   3   5  12       58.92       55.66      9.50 o 
   4   5  12      336.35      311.85     19.78 o 
   5   5  12      730.90      714.44     36.95 o 
   6   5  12      533.67      523.42     36.14 o 
   7   5  12        5.09       13.50     14.26 o 
   8   5  12       83.86      105.07     19.71 o 
   9   5  12       23.16       16.02     18.03 o 
  10   5  12        9.57        1.28     17.76 o 
 -10   6  12        1.83       -7.40     15.98 o 
  -9   6  12       50.83       39.66     16.76 o 
  -8   6  12       42.42       53.19     15.90 o 
  -7   6  12      199.94      214.82     19.95 o 
  -6   6  12       34.40       58.02     10.60 o 
  -5   6  12       58.87       58.60     10.33 o 
  -4   6  12      190.73      188.11     14.16 o 
  -3   6  12      885.53      880.57     37.57 o 
  -2   6  12      315.74      302.09     14.39 o 
  -1   6  12      350.08      308.20     16.67 o 
   0   6  12     1061.21     1246.81     59.59 o 
   1   6  12      364.32      296.67     23.92 o 
   2   6  12      305.92      259.38     17.86 o 
   3   6  12      855.22      837.93     43.37 o 
   4   6  12      186.91      210.89     16.32 o 
   5   6  12      106.23      107.85     13.16 o 
   6   6  12       77.58       96.95     16.77 o 
   7   6  12      232.14      245.62     24.66 o 
   8   6  12       48.79       70.73     17.75 o 
   9   6  12       59.93      104.67     23.37 o 
  10   6  12        1.73       18.92     19.78 o 
  -9   7  12        2.48        3.72     12.81 o 
  -8   7  12        5.19        5.53     14.82 o 
  -7   7  12      105.80      118.34     16.92 o 
  -6   7  12      263.78      304.03     22.06 o 
  -5   7  12      342.36      340.64     19.01 o 
  -4   7  12      109.86       94.12     11.24 o 
  -3   7  12      242.73      267.79     16.62 o 
  -2   7  12      189.87      186.57     16.32 o 
  -1   7  12      350.74      365.83     17.52 o 
   0   7  12      938.32      849.70     42.97 o 
   1   7  12      249.04      229.64     19.17 o 
   2   7  12      195.21      219.99     20.68 o 
   3   7  12      286.81      261.56     23.98 o 
   4   7  12       60.91       60.52     11.88 o 
   5   7  12      333.30      293.17     22.13 o 
   6   7  12      209.12      245.28     25.43 o 
   7   7  12       74.71      107.78     19.70 o 
   8   7  12        9.70       24.04     26.35 o 
   9   7  12        3.14       12.52     19.59 o 
  -8   8  12       54.06       78.66     14.07 o 
  -7   8  12       62.17       54.12     22.25 o 
  -6   8  12      114.38      115.26     16.92 o 
  -5   8  12       22.26       22.34     10.41 o 
  -4   8  12       30.33       37.23     10.20 o 
  -3   8  12       21.52       27.83      9.46 o 
  -2   8  12      188.41      157.86     12.94 o 
  -1   8  12      193.10      161.81     13.00 o 
   0   8  12      884.96      949.55     47.81 o 
   1   8  12      183.71      161.97     15.16 o 
   2   8  12      141.36      137.95     18.67 o 
   3   8  12       46.35       36.58     14.83 o 
   4   8  12       32.34       54.01     16.56 o 
   5   8  12       47.56       41.44     26.23 o 
   6   8  12      144.57      110.03     19.20 o 
   7   8  12       68.41      122.78     20.15 o 
   8   8  12       42.30       54.96     19.47 o 
  -8   9  12       67.49       93.66     17.73 o 
  -7   9  12        7.74       21.71     14.58 o 
  -6   9  12       15.25       24.09     14.04 o 
  -5   9  12       40.18       46.63     14.18 o 
  -4   9  12       69.02       92.08     12.49 o 
  -3   9  12      136.19      150.40     16.39 o 
  -2   9  12      313.02      303.49     18.28 o 
  -1   9  12       36.64       27.14     11.00 o 
   0   9  12      116.20      137.67     14.76 o 
   1   9  12       60.62       34.77     11.45 o 
   2   9  12      256.09      257.75     25.98 o 
   3   9  12      165.78      159.52     29.25 o 
   4   9  12       53.23       72.63     18.25 o 
   5   9  12       43.96       29.59     25.30 o 
   6   9  12       11.99        7.15     25.72 o 
   7   9  12       11.13       12.61     28.41 o 
   8   9  12       73.53       47.41     31.78 o 
  -7  10  12       24.93       35.90     16.60 o 
  -6  10  12       25.72       19.14     15.40 o 
  -5  10  12       39.16       33.71     15.04 o 
  -4  10  12       45.89       50.47     14.01 o 
  -3  10  12        1.72       19.36     11.12 o 
  -2  10  12      104.26      125.86     15.86 o 
  -1  10  12      133.38      160.90     16.85 o 
   0  10  12        7.91        4.86     11.47 o 
   1  10  12      152.39      166.73     17.01 o 
   2  10  12       99.50      120.08     19.70 o 
   3  10  12        3.50       16.83     15.23 o 
   4  10  12       42.10        3.78     25.05 o 
   5  10  12       45.57       63.55     30.26 o 
   6  10  12       31.77       38.00     31.61 o 
   7  10  12       23.55       18.41     33.12 o 
  -5  11  12        9.36       -9.91     14.51 o 
  -4  11  12       91.49      102.61     18.00 o 
  -3  11  12        0.46       11.82     11.53 o 
  -2  11  12       52.73       53.81     15.91 o 
  -1  11  12       32.39       69.43     14.89 o 
   0  11  12       16.18       16.50     12.40 o 
   1  11  12       43.04       58.16     14.36 o 
   2  11  12       31.38       34.54     14.07 o 
   3  11  12        2.50      -11.60     25.30 o 
   4  11  12      103.36      127.36     33.54 o 
   5  11  12        8.38      -24.88     24.88 o 
  -3  12  12       53.36       85.58     27.99 o 
  -2  12  12       28.25       45.16     15.06 o 
  -1  12  12        9.51        3.03     14.39 o 
   0  12  12       31.87       26.15     14.29 o 
   1  12  12       21.35       41.78     17.64 o 
   2  12  12       41.22       56.94     18.60 o 
   3  12  12       48.19       60.95     29.09 o 
   1   0  13     7538.50     8547.44    264.76 o 
   2   0  13      916.67     1234.52     39.88 o 
   3   0  13     5422.55     5814.11    198.95 o 
   4   0  13       26.52       17.26      5.42 o 
   5   0  13       52.66       43.46      6.79 o 
   6   0  13       84.21       85.10     10.31 o 
   7   0  13      385.74      397.78     21.64 o 
   8   0  13      157.16      163.97     14.72 o 
   9   0  13      413.63      420.68     24.28 o 
  10   0  13        0.81       10.61     19.13 o 
  11   0  13        1.59      -27.74     27.74 o 
 -11   1  13       22.70       25.07     44.17 o 
 -10   1  13      106.93       94.50     24.49 o 
  -9   1  13      302.71      344.93     21.25 o 
  -8   1  13      241.48      248.19     17.71 o 
  -7   1  13      401.12      447.10     22.59 o 
  -6   1  13      159.38      193.50     14.18 o 
  -5   1  13      336.45      356.62     18.08 o 
  -4   1  13     1177.15     1234.49     43.12 o 
  -3   1  13      274.83      194.54      9.79 o 
  -2   1  13     4709.61     4902.73    154.67 o 
  -1   1  13      123.95       82.73      5.80 o 
   0   1  13      130.68      117.49      6.15 o 
   1   1  13       84.21       58.75      4.91 o 
   2   1  13     4912.07     5060.59    190.81 o 
   3   1  13      250.57      183.48      9.59 o 
   4   1  13     1064.35     1136.14     42.83 o 
   5   1  13      319.77      315.54     15.41 o 
   6   1  13      159.05      216.76     12.01 o 
   7   1  13      362.31      370.63     21.62 o 
   8   1  13      255.18      294.76     21.64 o 
   9   1  13      324.37      323.54     24.86 o 
  10   1  13      106.38      116.91     24.97 o 
  11   1  13       21.80       52.03     29.84 o 
 -11   2  13       27.15       20.62     17.41 o 
 -10   2  13       27.55       39.07     16.40 o 
  -9   2  13      400.72      445.72     27.69 o 
  -8   2  13      282.85      303.98     21.28 o 
  -7   2  13      462.75      506.10     25.55 o 
  -6   2  13      506.70      507.22     25.31 o 
  -5   2  13      434.49      483.48     23.83 o 
  -4   2  13     1448.81     1310.53     44.49 o 
  -3   2  13     1870.92     1763.72     57.49 o 
  -2   2  13      253.84      269.22     11.27 o 
  -1   2  13     4640.59     4885.64    151.28 o 
   0   2  13      324.22      309.73     11.99 o 
   1   2  13     4558.45     4833.52    166.50 o 
   2   2  13      440.52      397.72     22.48 o 
   3   2  13     1493.72     1492.02     56.97 o 
   4   2  13     1250.77     1137.38     43.99 o 
   5   2  13      436.11      483.16     20.49 o 
   6   2  13      482.33      507.78     25.16 o 
   7   2  13      509.87      512.36     30.16 o 
   8   2  13      277.23      321.74     50.61 o 
   9   2  13      331.02      333.49     32.87 o 
  10   2  13       27.05       21.23     21.10 o 
  11   2  13       25.18       36.57     30.60 o 
 -11   3  13        5.47       -9.64     17.91 o 
 -10   3  13       69.81       81.09     18.03 o 
  -9   3  13       63.50      106.33     16.82 o 
  -8   3  13      735.57      705.12     34.56 o 
  -7   3  13      476.22      450.45     23.06 o 
  -6   3  13      566.54      558.52     27.04 o 
  -5   3  13      441.10      435.93     22.49 o 
  -4   3  13     1186.36     1104.15     46.39 o 
  -3   3  13     1020.38      999.00     35.44 o 
  -2   3  13     6252.67     6813.81    234.74 o 
  -1   3  13     3399.27     3330.60    133.36 o 
   0   3  13        4.52        5.55      3.97 o 
   1   3  13     3591.52     3563.25    133.61 o 
   2   3  13     6581.54     6947.73    305.93 o 
   3   3  13      872.13      877.67     46.08 o 
   4   3  13     1233.16     1152.62     54.14 o 
   5   3  13      465.59      458.63     25.61 o 
   6   3  13      555.96      577.88     37.82 o 
   7   3  13      453.95      368.71     32.34 o 
   8   3  13      736.91      764.68     49.49 o 
   9   3  13       52.85       54.54     19.20 o 
  10   3  13       71.46       86.27     21.12 o 
  11   3  13        4.21       26.63     22.82 o 
 -10   4  13       50.96       65.54     18.09 o 
  -9   4  13       45.49       61.71     16.36 o 
  -8   4  13      228.11      221.79     19.87 o 
  -7   4  13      454.15      424.13     22.60 o 
  -6   4  13      457.75      464.79     24.44 o 
  -5   4  13      212.18      191.17     14.04 o 
  -4   4  13      353.86      296.12     17.99 o 
  -3   4  13      573.60      508.92     21.22 o 
  -2   4  13      189.22      209.73     12.03 o 
  -1   4  13     1551.61     1593.44     59.87 o 
   0   4  13     1492.92     1652.93     58.47 o 
   1   4  13     1319.22     1393.19     59.40 o 
   2   4  13      315.14      317.34     16.53 o 
   3   4  13      574.32      537.81     34.03 o 
   4   4  13      414.93      368.01     40.46 o 
   5   4  13      269.22      240.21     16.74 o 
   6   4  13      462.74      502.14     28.36 o 
   7   4  13      447.89      392.40     31.85 o 
   8   4  13      182.20      137.00     21.87 o 
   9   4  13       54.88       44.51     18.40 o 
  10   4  13       37.98       38.66     19.26 o 
 -10   5  13        9.08       28.95     17.39 o 
  -9   5  13       44.25       53.66     17.11 o 
  -8   5  13      296.35      289.34     31.01 o 
  -7   5  13        3.81        1.91      9.24 o 
  -6   5  13      118.27      110.59     12.31 o 
  -5   5  13      476.93      458.27     22.86 o 
  -4   5  13      314.87      323.53     16.26 o 
  -3   5  13     1159.02     1142.78     46.65 o 
  -2   5  13     1327.28     1236.10     44.42 o 
  -1   5  13      520.26      451.75     21.67 o 
   0   5  13        2.44        0.62      6.08 o 
   1   5  13      521.77      453.07     28.12 o 
   2   5  13     1343.29     1159.43     57.31 o 
   3   5  13     1126.48     1089.16     53.97 o 
   4   5  13      176.05      185.66     20.96 o 
   5   5  13      434.03      428.40     26.16 o 
   6   5  13      120.16      151.62     14.73 o 
   7   5  13        1.84       17.45     20.18 o 
   8   5  13      286.73      290.70     37.74 o 
   9   5  13       28.75       73.48     27.11 o 
  10   5  13        9.78      -11.33     22.15 o 
 -10   6  13       17.47       13.35     34.59 o 
  -9   6  13       72.35       68.49     18.13 o 
  -8   6  13       22.16       32.79     14.80 o 
  -7   6  13      106.27      107.14     16.83 o 
  -6   6  13      104.08      102.03     12.58 o 
  -5   6  13      160.65      152.43     13.87 o 
  -4   6  13      548.56      475.96     25.31 o 
  -3   6  13      996.83     1038.20     44.43 o 
  -2   6  13      410.96      414.94     17.96 o 
  -1   6  13        0.44       -0.01      7.15 o 
   0   6  13      333.23      285.13     26.15 o 
   1   6  13       11.42       10.28      8.29 o 
   2   6  13      304.39      294.51     27.76 o 
   3   6  13     1038.88     1057.75     51.46 o 
   4   6  13      633.11      570.87     30.20 o 
   5   6  13      229.60      215.77     16.80 o 
   6   6  13       94.61       71.81     15.51 o 
   7   6  13      108.50      173.80     43.59 o 
   8   6  13       14.74       28.03     16.27 o 
   9   6  13       67.29      111.62     21.78 o 
  10   6  13       13.24       47.33     28.50 o 
  -9   7  13      121.49      129.17     16.45 o 
  -8   7  13       58.20       70.33     22.58 o 
  -7   7  13       12.44       13.10     16.26 o 
  -6   7  13      143.64      105.21     15.86 o 
  -5   7  13      345.02      319.02     19.04 o 
  -4   7  13      385.32      355.43     18.85 o 
  -3   7  13      459.73      454.57     24.61 o 
  -2   7  13      377.90      398.48     21.45 o 
  -1   7  13      656.09      584.56     30.16 o 
   0   7  13       83.91       67.65     10.99 o 
   1   7  13      670.56      597.82     32.33 o 
   2   7  13      450.06      438.19     31.68 o 
   3   7  13      599.68      594.54     37.95 o 
   4   7  13      246.01      230.02     26.69 o 
   5   7  13      273.58      283.30     21.54 o 
   6   7  13      140.46      116.09     19.05 o 
   7   7  13        9.06       14.67     15.44 o 
   8   7  13       72.48       86.04     20.36 o 
   9   7  13      120.96      133.82     23.99 o 
  -8   8  13       65.42       71.11     31.03 o 
  -7   8  13       28.94       30.84     15.63 o 
  -6   8  13      109.88      101.58     15.98 o 
  -5   8  13        1.49       -4.77      9.88 o 
  -4   8  13      952.35      966.07     41.27 o 
  -3   8  13      247.73      262.87     17.41 o 
  -2   8  13      368.23      334.84     19.35 o 
  -1   8  13       26.74       13.90      9.20 o 
   0   8  13      313.61      309.01     21.29 o 
   1   8  13       44.49       35.94     14.35 o 
   2   8  13      270.65      256.83     25.57 o 
   3   8  13      268.84      286.96     37.07 o 
   4   8  13      919.51      839.54     59.94 o 
   5   8  13        0.95       -8.90     14.86 o 
   6   8  13       75.83       44.81     27.57 o 
   7   8  13       27.93       15.75     16.82 o 
   8   8  13       74.34       74.95     19.97 o 
  -7   9  13        3.24       11.32     15.22 o 
  -6   9  13       27.78       19.11     14.59 o 
  -5   9  13       50.69       67.06     15.37 o 
  -4   9  13       65.30       66.89     12.25 o 
  -3   9  13       48.73       45.96     11.34 o 
  -2   9  13      196.51      228.91     19.15 o 
  -1   9  13      130.43      122.50     15.39 o 
   0   9  13        1.25       -1.72     10.28 o 
   1   9  13      103.38      115.87     14.54 o 
   2   9  13      248.90      231.91     23.36 o 
   3   9  13       37.97       63.83     17.36 o 
   4   9  13       49.55       61.51     18.99 o 
   5   9  13       48.34       71.03     28.67 o 
   6   9  13       30.39       41.61     29.09 o 
   7   9  13        7.30      -16.31     28.75 o 
  -6  10  13       40.38       69.14     16.70 o 
  -5  10  13       60.93       73.66     21.55 o 
  -4  10  13      168.66      190.30     16.90 o 
  -3  10  13       66.50       59.41     15.00 o 
  -2  10  13      158.77      143.79     16.60 o 
  -1  10  13       27.21       31.28     13.45 o 
   0  10  13      133.97       92.32     15.58 o 
   1  10  13       24.75       32.59     12.42 o 
   2  10  13      113.66       93.40     15.26 o 
   3  10  13       68.20       76.77     23.66 o 
   4  10  13      172.73      216.98     25.54 o 
   5  10  13       37.74       66.75     30.26 o 
   6  10  13       37.42       70.53     31.61 o 
  -5  11  13        3.97       -1.84     15.64 o 
  -4  11  13       40.75       29.76     15.26 o 
  -3  11  13      170.00      162.68     19.13 o 
  -2  11  13       17.33        7.08     12.76 o 
  -1  11  13      112.66      174.92     17.71 o 
   0  11  13       35.53       51.20     20.45 o 
   1  11  13       87.50       81.19     15.85 o 
   2  11  13       16.12       -0.85     13.43 o 
   3  11  13      141.29      145.65     22.67 o 
   4  11  13       35.18       33.88     29.34 o 
   5  11  13       15.23        0.17     31.19 o 
  -3  12  13        5.36        7.83     30.85 o 
  -2  12  13      145.56      145.23     18.53 o 
  -1  12  13        1.75       23.97     14.76 o 
   0  12  13       28.93       43.98     18.36 o 
   1  12  13        1.29      -12.65     15.64 o 
   2  12  13      121.09      110.17     19.07 o 
   3  12  13        5.91        2.00     17.87 o 
   0   0  14     1504.43      996.42     46.13 o 
   1   0  14      574.13      682.19     23.16 o 
   2   0  14     5479.87     6019.47    187.22 o 
   3   0  14     2490.94     2971.39    102.96 o 
   4   0  14     1369.03     1495.42     53.77 o 
   5   0  14      142.06      142.24      9.64 o 
   6   0  14      292.21      276.46     16.86 o 
   7   0  14      415.11      421.44     22.80 o 
   8   0  14       98.62       73.25     12.09 o 
   9   0  14      478.94      493.58     31.73 o 
  10   0  14        8.03       17.65     19.52 o 
  11   0  14        0.46       30.35     27.57 o 
 -11   1  14       15.84       24.01     21.94 o 
 -10   1  14       24.58       65.09     20.93 o 
  -9   1  14      103.33      127.58     14.63 o 
  -8   1  14      583.06      517.70     27.38 o 
  -7   1  14      265.21      293.73     18.00 o 
  -6   1  14      208.43      243.49     15.66 o 
  -5   1  14      326.98      260.61     17.30 o 
  -4   1  14      183.83      243.20     12.39 o 
  -3   1  14      265.23      287.75     11.78 o 
  -2   1  14      209.88      197.21      8.09 o 
  -1   1  14     1488.95     1363.72     43.49 o 
   0   1  14       41.70       47.58      4.49 o 
   1   1  14     1446.40     1338.98     43.61 o 
   2   1  14      207.42      219.22     11.84 o 
   3   1  14      283.19      294.10     13.32 o 
   4   1  14      177.91      246.30     12.19 o 
   5   1  14      431.86      393.42     16.03 o 
   6   1  14      219.52      217.82     14.74 o 
   7   1  14      252.92      266.83     31.61 o 
   8   1  14      592.57      579.56     44.45 o 
   9   1  14      105.71       99.68     16.64 o 
  10   1  14       24.06       15.25     17.78 o 
  11   1  14        7.97       10.17     28.33 o 
 -11   2  14       29.59        9.85     17.65 o 
 -10   2  14        6.35        9.79     16.01 o 
  -9   2  14      133.26      131.81     18.07 o 
  -8   2  14       67.50       86.12     12.44 o 
  -7   2  14      387.24      406.86     26.62 o 
  -6   2  14     1361.49     1425.94     59.98 o 
  -5   2  14      439.15      419.13     22.01 o 
  -4   2  14      348.41      330.77     15.29 o 
  -3   2  14       21.87       31.11      6.46 o 
  -2   2  14     1059.27      978.51     28.84 o 
  -1   2  14      336.60      300.92     11.83 o 
   0   2  14     2487.26     2136.50     67.60 o 
   1   2  14      342.92      321.77     12.54 o 
   2   2  14      947.84      892.21     38.89 o 
   3   2  14       12.54       12.73      7.48 o 
   4   2  14      355.88      344.17     18.29 o 
   5   2  14      447.36      465.90     22.14 o 
   6   2  14     1409.93     1511.08     60.22 o 
   7   2  14      426.51      452.99     35.85 o 
   8   2  14       46.58       30.70     15.95 o 
   9   2  14      126.29      115.13     21.59 o 
  10   2  14        6.98       19.37     18.55 o 
  11   2  14       27.12        6.98     28.83 o 
 -10   3  14       32.56       25.70     19.65 o 
  -9   3  14      119.26       99.84     22.42 o 
  -8   3  14      365.86      343.83     21.25 o 
  -7   3  14      121.52       98.41     12.27 o 
  -6   3  14      258.13      212.34     15.20 o 
  -5   3  14      744.41      682.57     33.53 o 
  -4   3  14      185.10      187.23     12.69 o 
  -3   3  14      822.13      851.22     32.58 o 
  -2   3  14      376.70      358.75     16.53 o 
  -1   3  14     5259.02     5315.38    179.49 o 
   0   3  14      984.87     1034.87     37.69 o 
   1   3  14     5072.94     5135.80    201.81 o 
   2   3  14      445.56      416.39     23.17 o 
   3   3  14      855.45      893.12     36.75 o 
   4   3  14      201.63      184.80     14.41 o 
   5   3  14      891.21      862.85     39.61 o 
   6   3  14      291.17      252.75     19.89 o 
   7   3  14       57.59       38.24     15.35 o 
   8   3  14      404.07      366.00     30.80 o 
   9   3  14      124.17       92.54     20.77 o 
  10   3  14       33.58       30.98     29.76 o 
 -10   4  14       81.38       64.26     21.80 o 
  -9   4  14       49.48       46.45     16.34 o 
  -8   4  14       56.04       48.47     14.99 o 
  -7   4  14      171.12      179.62     14.96 o 
  -6   4  14      822.36      834.89     35.60 o 
  -5   4  14      260.19      223.42     15.43 o 
  -4   4  14      479.20      487.61     23.38 o 
  -3   4  14      267.47      239.88     14.44 o 
  -2   4  14      900.12      866.06     34.81 o 
  -1   4  14     1212.62     1226.28     48.17 o 
   0   4  14     2686.56     2747.70    107.53 o 
   1   4  14     1080.92     1119.88     47.70 o 
   2   4  14     1054.45     1041.32     45.75 o 
   3   4  14      255.75      229.18     16.16 o 
   4   4  14      447.26      470.47     27.24 o 
   5   4  14      278.91      278.14     18.38 o 
   6   4  14      653.06      703.48     40.04 o 
   7   4  14      221.01      204.51     22.13 o 
   8   4  14       69.09       54.11     17.03 o 
   9   4  14       46.19       40.14     18.31 o 
  10   4  14       91.57       85.40     21.28 o 
 -10   5  14       61.83       58.86     20.74 o 
  -9   5  14       17.88        7.03     14.74 o 
  -8   5  14       40.64       31.47     18.45 o 
  -7   5  14      182.86      206.69     15.71 o 
  -6   5  14      278.43      264.57     18.04 o 
  -5   5  14     2376.76     2379.55     95.30 o 
  -4   5  14      625.23      652.73     30.74 o 
  -3   5  14      107.05      101.49     10.39 o 
  -2   5  14       18.01       13.16      6.45 o 
  -1   5  14     2265.26     2242.41     88.83 o 
   0   5  14       93.49       83.79      9.03 o 
   1   5  14     2227.81     2245.61    103.49 o 
   2   5  14        9.95       14.26      7.83 o 
   3   5  14      134.54      130.24     12.32 o 
   4   5  14      682.66      720.34     36.05 o 
   5   5  14     2366.73     2443.29    111.57 o 
   6   5  14      337.94      354.85     21.81 o 
   7   5  14      177.34      185.34     22.26 o 
   8   5  14       58.98       54.53     17.89 o 
   9   5  14       15.57        1.91     18.10 o 
  10   5  14       64.13       63.07     21.96 o 
  -9   6  14       52.80       63.85     28.50 o 
  -8   6  14      115.67      123.31     17.64 o 
  -7   6  14       27.45       40.28     14.46 o 
  -6   6  14      102.57      113.83     13.25 o 
  -5   6  14      180.72      196.18     14.56 o 
  -4   6  14      462.03      519.01     26.26 o 
  -3   6  14        4.67        4.12      8.23 o 
  -2   6  14      542.53      512.23     24.89 o 
  -1   6  14      128.02      132.00     13.53 o 
   0   6  14     1268.86     1384.40     56.88 o 
   1   6  14       98.65       84.57     11.65 o 
   2   6  14      516.10      487.39     40.90 o 
   3   6  14        0.22       -0.87     17.32 o 
   4   6  14      521.73      584.22     31.32 o 
   5   6  14      169.88      174.44     16.57 o 
   6   6  14      156.92      174.47     16.14 o 
   7   6  14       41.66       51.09     21.14 o 
   8   6  14      107.60      113.18     20.21 o 
   9   6  14       50.41       78.67     20.54 o 
  -9   7  14        9.89        9.93     13.58 o 
  -8   7  14       14.33       34.67     16.39 o 
  -7   7  14       53.31       51.67     15.20 o 
  -6   7  14       12.22       31.67     14.16 o 
  -5   7  14      450.15      504.18     24.00 o 
  -4   7  14      441.12      356.40     21.01 o 
  -3   7  14       10.55       17.76      9.04 o 
  -2   7  14       51.64       60.18     10.29 o 
  -1   7  14      377.98      328.03     19.67 o 
   0   7  14        9.87       10.73      8.51 o 
   1   7  14      501.37      440.27     24.10 o 
   2   7  14       40.49       32.32     16.52 o 
   3   7  14        3.84       19.16     14.01 o 
   4   7  14      464.32      441.70     32.11 o 
   5   7  14      350.63      352.71     27.10 o 
   6   7  14       17.59       15.70     14.63 o 
   7   7  14       77.44       59.09     17.58 o 
   8   7  14       26.51       12.21     21.81 o 
   9   7  14        7.93      -18.32     18.32 o 
  -8   8  14       61.35       56.21     16.51 o 
  -7   8  14      184.15      166.50     23.88 o 
  -6   8  14      443.13      492.20     30.99 o 
  -5   8  14       35.82       25.19     10.92 o 
  -4   8  14       99.30      111.20     12.92 o 
  -3   8  14       65.97       64.67     10.94 o 
  -2   8  14      169.19      144.68     13.91 o 
  -1   8  14      260.31      199.13     18.44 o 
   0   8  14      424.61      433.29     22.57 o 
   1   8  14      292.63      285.05     19.57 o 
   2   8  14      195.21      203.03     21.09 o 
   3   8  14      102.08       86.60     17.59 o 
   4   8  14      100.16      103.67     19.00 o 
   5   8  14       25.68       21.16     16.93 o 
   6   8  14      430.66      472.10     55.65 o 
   7   8  14      154.70      142.91     34.13 o 
   8   8  14       45.23       26.73     19.15 o 
  -7   9  14       51.53       80.50     17.35 o 
  -6   9  14       60.07       50.77     17.58 o 
  -5   9  14      182.58      185.86     19.73 o 
  -4   9  14      130.91      117.81     13.73 o 
  -3   9  14       99.95      105.74     13.14 o 
  -2   9  14      210.84      229.01     19.77 o 
  -1   9  14      154.17      155.93     16.70 o 
   0   9  14       37.21       36.61     10.46 o 
   1   9  14      150.76      172.09     16.83 o 
   2   9  14      195.02      224.21     24.02 o 
   3   9  14      109.37      128.37     19.97 o 
   4   9  14      117.91       93.61     20.48 o 
   5   9  14      180.43      214.78     37.24 o 
   6   9  14       56.20      102.30     31.61 o 
   7   9  14       44.63       44.55     30.26 o 
  -6  10  14       51.77       56.08     16.87 o 
  -5  10  14       14.75       52.10     15.65 o 
  -4  10  14       25.55       25.65     11.90 o 
  -3  10  14      123.38      145.82     15.11 o 
  -2  10  14      183.82      165.76     17.69 o 
  -1  10  14      204.90      211.01     19.05 o 
   0  10  14       63.92       82.49     14.42 o 
   1  10  14      195.21      185.66     41.82 o 
   2  10  14      211.45      174.14     17.91 o 
   3  10  14      117.90      114.48     21.70 o 
   4  10  14       20.88       25.43     26.10 o 
   5  10  14       18.58       12.53     27.82 o 
   6  10  14       54.01       48.59     32.28 o 
  -5  11  14       58.60       74.80     18.53 o 
  -4  11  14       24.27       18.93     14.76 o 
  -3  11  14       12.77       11.88     14.14 o 
  -2  11  14       85.53       73.19     22.61 o 
  -1  11  14       63.79       99.71     25.05 o 
   0  11  14      125.28      118.46     16.93 o 
   1  11  14       65.21      104.14     20.26 o 
   2  11  14       84.75       87.96     16.00 o 
   3  11  14       20.13      -10.55     16.60 o 
   4  11  14       31.48       32.45     30.60 o 
   5  11  14       61.31       93.23     33.63 o 
  -2  12  14       33.11       17.51     14.33 o 
  -1  12  14       59.00       90.10     16.67 o 
   0  12  14        1.59        4.71     13.73 o 
   1  12  14       55.05       76.95     19.50 o 
   2  12  14       41.81       16.03     15.11 o 
   1   0  15     2457.14     2429.63     76.69 o 
   2   0  15     1254.63     1212.33     39.50 o 
   3   0  15     3938.96     3709.84    128.18 o 
   4   0  15      629.74      637.71     25.27 o 
   5   0  15       15.82        9.14      6.40 o 
   6   0  15      236.55      250.16     16.98 o 
   7   0  15      118.28      133.01     12.95 o 
   8   0  15       29.44       23.65     13.10 o 
   9   0  15      139.07      188.69     25.41 o 
  10   0  15       39.54       49.53     16.78 o 
  11   0  15        0.23       -2.10     27.32 o 
 -11   1  15        2.32       11.64     22.86 o 
 -10   1  15       25.21       36.30     19.34 o 
  -9   1  15        7.56       10.20     12.90 o 
  -8   1  15       57.76       35.65     11.58 o 
  -7   1  15      207.31      193.98     15.30 o 
  -6   1  15      438.48      425.30     22.55 o 
  -5   1  15      698.85      783.67     37.66 o 
  -4   1  15     1264.95     1347.56     47.33 o 
  -3   1  15       76.99       82.09      5.65 o 
  -2   1  15     1243.60      927.68     28.62 o 
  -1   1  15        4.68        4.20      3.69 o 
   0   1  15      189.55      235.75     10.03 o 
   1   1  15       18.05       17.51      4.20 o 
   2   1  15     1263.04      951.28     38.98 o 
   3   1  15       29.61       36.75      5.96 o 
   4   1  15     1172.61     1262.49     47.17 o 
   5   1  15      677.10      696.28     28.57 o 
   6   1  15      456.29      448.92     27.65 o 
   7   1  15      220.79      213.21     21.08 o 
   8   1  15       67.17       83.21     19.49 o 
   9   1  15       13.13       16.32     14.76 o 
  10   1  15       14.92       -0.55     18.49 o 
  11   1  15        2.05      -24.21     24.21 o 
 -10   2  15       36.72       49.18     16.60 o 
  -9   2  15      122.44      141.43     18.53 o 
  -8   2  15      259.63      289.46     19.00 o 
  -7   2  15      527.56      529.21     27.44 o 
  -6   2  15       62.26       60.82     10.40 o 
  -5   2  15      228.15      240.66     15.43 o 
  -4   2  15       31.92       22.90      7.68 o 
  -3   2  15      905.30      812.00     31.11 o 
  -2   2  15      188.04      159.23      7.91 o 
  -1   2  15     3286.50     3443.71    102.72 o 
   0   2  15      688.49      689.43     23.59 o 
   1   2  15     2849.65     3103.16    102.79 o 
   2   2  15      180.76      158.48     10.47 o 
   3   2  15      941.92      839.66     35.23 o 
   4   2  15       62.41       68.11      8.53 o 
   5   2  15      143.74      149.41     12.77 o 
   6   2  15       53.07       51.78      9.87 o 
   7   2  15      573.34      602.80     33.37 o 
   8   2  15      260.01      259.54     26.56 o 
   9   2  15      131.14      157.49     22.96 o 
  10   2  15       34.28       61.59     20.60 o 
 -10   3  15       14.61      -10.58     16.86 o 
  -9   3  15       15.79       19.06     15.24 o 
  -8   3  15       79.51       95.52     13.51 o 
  -7   3  15       18.52        9.30      9.95 o 
  -6   3  15       17.56        7.87      9.51 o 
  -5   3  15     1361.44     1370.81     55.55 o 
  -4   3  15     2022.91     2064.76     79.75 o 
  -3   3  15      222.62      268.34     13.88 o 
  -2   3  15     2515.38     2310.60     83.00 o 
  -1   3  15      118.38      117.67     10.04 o 
   0   3  15        1.17       19.96      7.69 o 
   1   3  15      165.68      157.13      7.84 o 
   2   3  15     2701.90     2443.14     92.90 o 
   3   3  15      304.78      318.12     15.86 o 
   4   3  15     1902.08     1968.94     79.96 o 
   5   3  15     1254.83     1322.15     64.86 o 
   6   3  15       25.95       21.08     10.21 o 
   7   3  15       21.20        1.60     13.20 o 
   8   3  15      103.18      115.92     20.36 o 
   9   3  15       25.19       53.76     19.12 o 
  10   3  15       26.69       26.24     19.15 o 
 -10   4  15       18.12       15.65     16.90 o 
  -9   4  15      169.50      171.13     19.82 o 
  -8   4  15        8.90       11.53     13.83 o 
  -7   4  15       40.06       30.83     10.55 o 
  -6   4  15      236.47      189.52     16.23 o 
  -5   4  15       96.51       95.94     12.68 o 
  -4   4  15      553.65      551.39     26.10 o 
  -3   4  15      573.55      526.52     26.43 o 
  -2   4  15      307.29      270.33     13.48 o 
  -1   4  15       95.11      104.11     10.52 o 
   0   4  15       18.02        9.72      6.80 o 
   1   4  15      200.08      189.57     15.23 o 
   2   4  15      335.02      255.78     17.22 o 
   3   4  15      687.03      654.03     31.42 o 
   4   4  15      545.54      558.08     30.75 o 
   5   4  15      110.09      113.18     12.93 o 
   6   4  15      261.03      237.04     17.79 o 
   7   4  15       65.59       87.97     17.48 o 
   8   4  15       16.49       30.14     16.89 o 
   9   4  15      165.43      136.53     38.21 o 
  10   4  15       13.51       19.08     32.53 o 
 -10   5  15       11.45       45.03     23.08 o 
  -9   5  15        5.49      -10.85     15.15 o 
  -8   5  15       68.88       86.05     17.25 o 
  -7   5  15       41.97       36.18     11.25 o 
  -6   5  15       74.89       81.14     11.72 o 
  -5   5  15      203.40      214.17     15.48 o 
  -4   5  15      477.89      536.00     24.14 o 
  -3   5  15       95.61      103.61     11.45 o 
  -2   5  15      626.12      599.14     24.35 o 
  -1   5  15      366.31      378.72     18.66 o 
   0   5  15      168.08      138.45     11.22 o 
   1   5  15      325.91      310.13     21.23 o 
   2   5  15      596.52      536.62     39.62 o 
   3   5  15      126.37      144.78     12.73 o 
   4   5  15      317.30      390.64     30.14 o 
   5   5  15      203.21      247.71     18.17 o 
   6   5  15       99.10       84.07     13.11 o 
   7   5  15       40.28       52.48     16.72 o 
   8   5  15       99.56       95.82     28.20 o 
   9   5  15        4.91       14.76     17.76 o 
  10   5  15       17.56       33.29     21.49 o 
  -9   6  15       25.19       34.54     17.16 o 
  -8   6  15       11.48       19.25     15.29 o 
  -7   6  15       36.99       58.29     15.15 o 
  -6   6  15       63.23       73.57     11.76 o 
  -5   6  15      229.33      226.18     16.06 o 
  -4   6  15      377.95      396.78     22.48 o 
  -3   6  15      592.43      619.91     26.95 o 
  -2   6  15      557.87      586.53     28.15 o 
  -1   6  15      292.16      319.43     17.96 o 
   0   6  15        2.32       -3.84      7.57 o 
   1   6  15      331.92      338.21     21.31 o 
   2   6  15      502.77      576.46     48.13 o 
   3   6  15      366.36      417.99     37.19 o 
   4   6  15      480.02      487.84     26.94 o 
   5   6  15      173.62      204.53     17.80 o 
   6   6  15       70.77       83.00     13.68 o 
   7   6  15       25.32       18.44     16.06 o 
   8   6  15        6.83       -2.68     15.73 o 
   9   6  15       30.35       72.15     20.80 o 
  -9   7  15        8.65       23.25     24.32 o 
  -8   7  15       22.82       13.51     15.46 o 
  -7   7  15       23.77       17.88     14.05 o 
  -6   7  15        0.39       -4.52     10.60 o 
  -5   7  15      204.97      227.28     16.64 o 
  -4   7  15        2.90       -4.98      9.62 o 
  -3   7  15      128.00      144.06     12.69 o 
  -2   7  15      695.04      650.50     29.23 o 
  -1   7  15       11.05       19.28      8.73 o 
   0   7  15       33.73       34.48      9.40 o 
   1   7  15       10.44        5.84     10.06 o 
   2   7  15      573.93      492.11     40.45 o 
   3   7  15       91.95       83.30     17.39 o 
   4   7  15        9.09       -8.88     14.18 o 
   5   7  15      190.20      206.74     24.91 o 
   6   7  15        2.89        1.21     17.82 o 
   7   7  15       23.66       10.36     16.33 o 
   8   7  15       15.44        9.22     32.15 o 
   9   7  15        5.42      -17.37     17.37 o 
  -8   8  15      148.45      138.80     19.78 o 
  -7   8  15       22.64       -5.86     14.51 o 
  -6   8  15       94.10       76.22     16.43 o 
  -5   8  15      126.51      154.99     15.29 o 
  -4   8  15      132.30      129.33     13.87 o 
  -3   8  15       81.37      121.84     13.05 o 
  -2   8  15       47.69       53.34     12.37 o 
  -1   8  15      525.52      539.12     32.78 o 
   0   8  15        8.16        5.61      8.94 o 
   1   8  15      636.93      636.45     33.92 o 
   2   8  15       40.50       30.48     14.46 o 
   3   8  15       66.35       81.24     18.38 o 
   4   8  15      127.16      103.80     19.82 o 
   5   8  15      137.01      171.95     23.54 o 
   6   8  15       92.19       75.57     31.44 o 
   7   8  15       14.60       39.59     31.78 o 
   8   8  15      160.91      116.60     36.23 o 
  -7   9  15       33.90       11.62     15.36 o 
  -6   9  15        3.44       -7.01     15.94 o 
  -5   9  15       41.28       62.92     16.30 o 
  -4   9  15      160.34      147.78     15.38 o 
  -3   9  15       39.92       35.37     11.16 o 
  -2   9  15      366.76      368.42     30.26 o 
  -1   9  15       69.09       87.66     14.46 o 
   0   9  15       23.95       22.22     16.09 o 
   1   9  15       87.89       87.06     14.43 o 
   2   9  15      352.53      372.68     25.48 o 
   3   9  15       46.00       53.87     17.49 o 
   4   9  15      195.01      237.48     25.93 o 
   5   9  15       46.91       56.03     19.98 o 
   6   9  15        9.20       16.39     30.35 o 
   7   9  15       36.60       18.33     32.62 o 
  -6  10  15       24.71       35.80     16.06 o 
  -5  10  15       89.87      104.74     17.98 o 
  -4  10  15       54.52       47.79     13.05 o 
  -3  10  15      176.57      186.84     16.58 o 
  -2  10  15       47.32       37.20     13.58 o 
  -1  10  15      192.44      202.80     19.94 o 
   0  10  15       49.13       55.91     14.35 o 
   1  10  15      230.97      227.15     20.13 o 
   2  10  15       47.61       28.50     13.95 o 
   3  10  15      189.43      185.92     24.48 o 
   4  10  15       64.50       82.63     21.73 o 
   5  10  15      104.17      133.32     34.89 o 
   6  10  15       31.78       84.31     35.31 o 
  -4  11  15       90.36      140.12     21.06 o 
  -3  11  15      105.26      104.24     17.73 o 
  -2  11  15       88.38       89.68     16.62 o 
  -1  11  15        5.63        7.88     13.53 o 
   0  11  15       17.30       -0.45     13.48 o 
   1  11  15        8.96        1.41     14.77 o 
   2  11  15      104.88      117.34     27.60 o 
   3  11  15      102.42       91.26     17.11 o 
   4  11  15       73.83      101.46     35.39 o 
  -1  12  15       88.90      106.08     28.22 o 
   0  12  15        1.30       19.22     14.49 o 
   1  12  15       97.51       99.45     21.36 o 
   0   0  16      336.93      242.08     14.87 o 
   1   0  16      430.53      287.06     11.75 o 
   2   0  16      577.36      537.03     19.34 o 
   3   0  16       61.25      120.70      8.27 o 
   4   0  16      123.74      150.48      9.79 o 
   5   0  16      842.10      758.42     29.61 o 
   6   0  16     1238.40     1164.99     49.32 o 
   7   0  16       36.94       56.69     13.09 o 
   8   0  16        7.94      -11.89     11.89 o 
   9   0  16        0.94        8.80     14.40 o 
  10   0  16        5.45       19.29     16.78 o 
 -10   1  16       42.81       37.36     20.40 o 
  -9   1  16      145.59      132.04     18.18 o 
  -8   1  16       52.49       54.87     18.73 o 
  -7   1  16      148.78      164.92     14.38 o 
  -6   1  16      197.74      175.02     14.59 o 
  -5   1  16      342.56      340.70     18.37 o 
  -4   1  16       13.58       15.00      6.23 o 
  -3   1  16      126.18      115.78      8.41 o 
  -2   1  16      733.55      805.42     27.35 o 
  -1   1  16      337.32      333.57     14.40 o 
   0   1  16     3332.79     3213.05    100.85 o 
   1   1  16      485.00      482.80     16.94 o 
   2   1  16      578.52      671.65     25.23 o 
   3   1  16      141.65      141.68      9.17 o 
   4   1  16        5.37       -1.25      5.78 o 
   5   1  16      315.57      318.44     18.27 o 
   6   1  16      274.04      279.08     18.99 o 
   7   1  16      177.06      216.61     24.31 o 
   8   1  16       55.94       66.38     15.06 o 
   9   1  16      142.80      117.23     17.57 o 
  10   1  16       34.16       21.60     19.33 o 
 -10   2  16        0.30      -18.87     18.87 o 
  -9   2  16       82.66       53.52     13.61 o 
  -8   2  16      266.50      317.64     20.26 o 
  -7   2  16      268.44      283.89     17.91 o 
  -6   2  16      345.58      337.98     18.88 o 
  -5   2  16       38.61       27.17      9.21 o 
  -4   2  16      606.09      511.56     23.50 o 
  -3   2  16      311.54      378.05     17.03 o 
  -2   2  16      791.69      812.78     29.00 o 
  -1   2  16      395.59      351.72     12.97 o 
   0   2  16      231.92      346.25     13.57 o 
   1   2  16      324.79      264.94     12.24 o 
   2   2  16      663.88      707.44     32.81 o 
   3   2  16      312.80      400.27     19.71 o 
   4   2  16      527.96      438.94     22.89 o 
   5   2  16        3.93       -1.08      7.95 o 
   6   2  16      340.05      317.83     18.70 o 
   7   2  16      227.92      259.95     20.83 o 
   8   2  16      268.60      279.21     42.45 o 
   9   2  16       81.19       63.71     23.75 o 
  10   2  16        0.39       -5.22     27.95 o 
 -10   3  16      117.40      113.01     19.93 o 
  -9   3  16       38.37       43.64     26.34 o 
  -8   3  16       63.09       66.10     17.28 o 
  -7   3  16      697.15      742.51     34.34 o 
  -6   3  16      534.28      513.05     25.89 o 
  -5   3  16      183.74      170.63     12.84 o 
  -4   3  16       83.55       87.65      9.67 o 
  -3   3  16      259.35      238.18     12.32 o 
  -2   3  16     1609.95     1655.15     57.28 o 
  -1   3  16      642.25      654.76     26.68 o 
   0   3  16     3731.44     3746.71    117.59 o 
   1   3  16      538.57      535.15     20.56 o 
   2   3  16     1461.34     1522.44     63.53 o 
   3   3  16      219.13      220.62     13.76 o 
   4   3  16       40.41       33.08      8.50 o 
   5   3  16      150.11      142.13     16.38 o 
   6   3  16      534.52      511.70     29.77 o 
   7   3  16      641.74      715.17     49.05 o 
   8   3  16       51.27       32.93     17.19 o 
   9   3  16       41.85       29.02     34.38 o 
  10   3  16      115.94      128.34     23.97 o 
 -10   4  16       74.94       76.84     19.10 o 
  -9   4  16        7.00      -14.21     14.21 o 
  -8   4  16      100.59      107.76     14.05 o 
  -7   4  16      209.20      214.44     16.33 o 
  -6   4  16      372.77      330.07     18.95 o 
  -5   4  16      108.20       88.13     11.34 o 
  -4   4  16     1223.49     1141.63     46.29 o 
  -3   4  16      240.71      278.72     15.95 o 
  -2   4  16      996.30      990.26     37.36 o 
  -1   4  16      510.89      427.01     19.05 o 
   0   4  16       17.29       18.94      7.57 o 
   1   4  16      340.18      279.29     17.61 o 
   2   4  16      975.19     1001.22     48.43 o 
   3   4  16      248.54      267.22     18.28 o 
   4   4  16     1101.14     1022.58     64.10 o 
   5   4  16      191.02      190.94     14.84 o 
   6   4  16      326.81      294.93     27.81 o 
   7   4  16      170.95      169.60     17.60 o 
   8   4  16       80.00      104.89     24.84 o 
   9   4  16        7.07       -3.88     27.19 o 
  10   4  16       74.09       88.96     23.05 o 
  -9   5  16        3.30       -6.41     15.20 o 
  -8   5  16       34.57       13.53     14.65 o 
  -7   5  16       58.60       76.83     12.70 o 
  -6   5  16      124.70      150.37     14.60 o 
  -5   5  16      467.57      417.55     23.30 o 
  -4   5  16      349.10      349.43     19.04 o 
  -3   5  16     1114.40     1107.07     45.95 o 
  -2   5  16       86.95       95.75      9.35 o 
  -1   5  16     1405.64     1446.93     59.09 o 
   0   5  16      211.57      182.24     13.00 o 
   1   5  16     1393.25     1443.28     68.94 o 
   2   5  16      101.08      125.16     16.82 o 
   3   5  16      986.64     1038.47     53.01 o 
   4   5  16      294.47      315.01     21.73 o 
   5   5  16      516.89      493.72     27.79 o 
   6   5  16      138.58      137.55     15.69 o 
   7   5  16       68.47       70.32     17.64 o 
   8   5  16       25.66       32.28     26.02 o 
   9   5  16        1.58        8.49     16.88 o 
  -9   6  16        1.96      -14.31     15.51 o 
  -8   6  16       15.24        2.45     15.16 o 
  -7   6  16       32.08       23.26     13.66 o 
  -6   6  16      346.18      315.86     25.50 o 
  -5   6  16      138.60      159.29     14.65 o 
  -4   6  16      121.59      108.15     12.18 o 
  -3   6  16       79.21       49.10     11.38 o 
  -2   6  16       45.38       43.54     11.11 o 
  -1   6  16      382.78      388.79     26.78 o 
   0   6  16      269.51      257.68     15.98 o 
   1   6  16      283.46      311.14     22.14 o 
   2   6  16       10.93        7.43     12.39 o 
   3   6  16       86.79       87.90     30.85 o 
   4   6  16      133.15       93.55     17.60 o 
   5   6  16      194.41      210.01     17.73 o 
   6   6  16      358.42      352.32     23.59 o 
   7   6  16       27.17       20.47     16.18 o 
   8   6  16       12.28       30.66     17.79 o 
   9   6  16        1.61       -9.33     17.86 o 
  -8   7  16       29.55       22.74     15.81 o 
  -7   7  16      103.90      110.10     17.51 o 
  -6   7  16        7.98       26.19     11.28 o 
  -5   7  16      120.30      131.87     15.74 o 
  -4   7  16       45.05       36.51     10.89 o 
  -3   7  16      414.26      392.84     21.03 o 
  -2   7  16      272.55      245.10     19.39 o 
  -1   7  16      446.66      476.13     24.24 o 
   0   7  16      173.57      189.30     14.30 o 
   1   7  16      503.15      462.64     27.86 o 
   2   7  16      278.91      281.31     29.80 o 
   3   7  16      363.52      314.57     29.63 o 
   4   7  16       41.59       42.93     16.73 o 
   5   7  16      158.29      155.95     36.44 o 
   6   7  16        4.02        1.94     16.48 o 
   7   7  16      117.76      132.90     32.53 o 
   8   7  16       21.50       19.72     21.18 o 
  -8   8  16       26.18       18.69     17.36 o 
  -7   8  16       36.17       43.90     16.48 o 
  -6   8  16       46.76       35.44     15.12 o 
  -5   8  16       46.69       45.44     12.02 o 
  -4   8  16        8.21       30.91     11.77 o 
  -3   8  16      149.97      143.84     14.02 o 
  -2   8  16      349.31      330.54     23.06 o 
  -1   8  16      119.02      114.97     16.29 o 
   0   8  16      134.10      150.31     13.56 o 
   1   8  16      101.69      105.35     14.22 o 
   2   8  16      316.69      293.08     22.39 o 
   3   8  16      138.04      132.03     20.29 o 
   4   8  16       15.80        6.42     15.37 o 
   5   8  16       33.80       -0.41     17.37 o 
   6   8  16       78.76       79.23     20.54 o 
   7   8  16       36.16       77.09     32.28 o 
   8   8  16       18.06       44.13     32.70 o 
  -7   9  16       40.50       32.22     17.27 o 
  -6   9  16      134.27      131.72     19.01 o 
  -5   9  16      137.57      172.17     23.12 o 
  -4   9  16       38.04       27.81     12.24 o 
  -3   9  16       36.46       56.09     12.55 o 
  -2   9  16      144.61      159.96     25.95 o 
  -1   9  16      208.88      177.08     17.88 o 
   0   9  16      122.73      140.94     16.66 o 
   1   9  16      149.64      158.50     17.44 o 
   2   9  16      135.56      151.90     17.37 o 
   3   9  16       27.21       46.28     17.94 o 
   4   9  16       39.54       52.29     18.42 o 
   5   9  16      150.27      152.01     23.76 o 
   6   9  16      109.19      110.04     34.38 o 
   7   9  16       33.60       31.78     32.28 o 
  -5  10  16        2.59        2.12     14.66 o 
  -4  10  16        5.10       15.85     11.97 o 
  -3  10  16       10.22       -6.40     14.34 o 
  -2  10  16      141.17      141.71     17.68 o 
  -1  10  16      102.18      101.80     15.92 o 
   0  10  16       41.13       57.30     14.39 o 
   1  10  16       86.10       86.55     15.44 o 
   2  10  16      105.90       90.72     16.04 o 
   3  10  16        6.90       11.01     16.40 o 
   4  10  16        0.60        3.24     18.06 o 
   5  10  16        3.73       12.61     28.75 o 
  -4  11  16        9.67      -12.93     14.31 o 
  -3  11  16       11.99        7.35     14.53 o 
  -2  11  16       18.06       27.12     14.84 o 
  -1  11  16       56.17      110.13     19.46 o 
   0  11  16       54.42       60.30     18.85 o 
   1  11  16       47.86       82.60     19.49 o 
   2  11  16       14.37       39.13     15.29 o 
   3  11  16        3.28        9.45     14.40 o 
   4  11  16       10.61       22.82     20.73 o 
   1   0  17     1019.85     1077.16     35.61 o 
   2   0  17       39.66       14.45      4.77 o 
   3   0  17        2.33        0.41      6.67 o 
   4   0  17      827.22      862.98     32.91 o 
   5   0  17      441.53      445.72     22.70 o 
   6   0  17        9.21       12.54     11.84 o 
   7   0  17        0.84        0.65     12.09 o 
   8   0  17       24.05       32.63     13.85 o 
   9   0  17        9.41       11.14     14.94 o 
  10   0  17       21.71       49.52     17.24 o 
 -10   1  17       23.07       26.76     20.39 o 
  -9   1  17      109.57      131.53     20.08 o 
  -8   1  17      398.26      361.63     25.98 o 
  -7   1  17      115.78      106.92     14.44 o 
  -6   1  17       55.53       50.78     10.13 o 
  -5   1  17      198.88      217.13     14.86 o 
  -4   1  17        6.78       12.13      6.36 o 
  -3   1  17     1904.08     1948.32     69.63 o 
  -2   1  17      112.78      131.46      7.80 o 
  -1   1  17        9.61        7.70      4.31 o 
   0   1  17       20.81       17.95      4.52 o 
   1   1  17       22.88       12.34      4.74 o 
   2   1  17      143.53      180.07      8.59 o 
   3   1  17     2048.14     1996.19     89.38 o 
   4   1  17        7.09       11.50      7.72 o 
   5   1  17      184.32      246.81     17.85 o 
   6   1  17       61.01       47.23     12.60 o 
   7   1  17       82.62       88.72     27.81 o 
   8   1  17      392.27      373.27     25.93 o 
   9   1  17      132.97      152.90     19.32 o 
  10   1  17       24.41       14.57     19.98 o 
 -10   2  17       40.31       38.71     22.99 o 
  -9   2  17       31.73       19.76     14.14 o 
  -8   2  17       96.76      105.82     14.01 o 
  -7   2  17      129.25      141.61     13.74 o 
  -6   2  17      363.11      356.59     19.70 o 
  -5   2  17        4.06       13.63      8.85 o 
  -4   2  17      465.21      480.53     23.94 o 
  -3   2  17      382.70      350.96     17.19 o 
  -2   2  17      882.69      731.88     30.13 o 
  -1   2  17      629.30      655.38     25.22 o 
   0   2  17       26.88       42.32      5.31 o 
   1   2  17      623.31      651.65     22.91 o 
   2   2  17      678.59      657.97     24.91 o 
   3   2  17      483.23      467.11     20.66 o 
   4   2  17      476.56      520.26     24.66 o 
   5   2  17       11.42        3.69      8.47 o 
   6   2  17      355.05      319.56     20.45 o 
   7   2  17      123.47      120.46     15.72 o 
   8   2  17      117.46      107.87     16.25 o 
   9   2  17       35.11       14.88     17.64 o 
  10   2  17       40.52       29.05     20.50 o 
 -10   3  17      105.05      129.38     20.32 o 
  -9   3  17       22.68       26.19     15.18 o 
  -8   3  17       50.91       28.72     11.78 o 
  -7   3  17      431.09      380.56     21.83 o 
  -6   3  17      310.00      342.33     19.45 o 
  -5   3  17      265.61      289.06     17.09 o 
  -4   3  17      166.23      178.82     13.51 o 
  -3   3  17      735.56      726.63     29.45 o 
  -2   3  17      406.97      406.99     30.41 o 
  -1   3  17     2646.40     2916.07    119.30 o 
   0   3  17       17.13       11.36      5.65 o 
   1   3  17     2855.73     3150.60     96.64 o 
   2   3  17      377.30      377.47     21.04 o 
   3   3  17      815.03      796.69     33.31 o 
   4   3  17      213.05      205.11     13.49 o 
   5   3  17      226.35      275.20     20.36 o 
   6   3  17      280.60      295.63     21.80 o 
   7   3  17      423.10      395.10     31.68 o 
   8   3  17       55.57       54.11     18.54 o 
   9   3  17        8.46       -4.29     25.81 o 
  10   3  17      107.18      104.30     24.05 o 
 -10   4  17      117.42      146.50     20.73 o 
  -9   4  17        2.69        2.20     15.40 o 
  -8   4  17       51.46       34.97     12.32 o 
  -7   4  17      135.77      162.22     14.91 o 
  -6   4  17      551.04      511.67     27.00 o 
  -5   4  17       52.79       59.00     10.81 o 
  -4   4  17     1127.89     1096.62     46.86 o 
  -3   4  17      807.96      706.35     33.45 o 
  -2   4  17      685.31      678.17     33.00 o 
  -1   4  17       32.43       46.74      8.73 o 
   0   4  17       65.07       44.35     12.23 o 
   1   4  17       64.29       67.29      9.30 o 
   2   4  17      844.71      835.60     38.55 o 
   3   4  17      888.79      820.00     39.63 o 
   4   4  17     1214.17     1121.19     54.61 o 
   5   4  17       82.84       83.54     12.76 o 
   6   4  17      554.39      560.21     31.50 o 
   7   4  17      133.35      137.00     16.65 o 
   8   4  17       28.26        5.20     20.64 o 
   9   4  17        0.97        7.32     18.56 o 
  10   4  17       99.78      104.95     24.68 o 
  -9   5  17       18.93       35.04     16.73 o 
  -8   5  17      137.02      105.68     17.59 o 
  -7   5  17        8.12       19.51     11.18 o 
  -6   5  17       33.56       43.06     13.23 o 
  -5   5  17       93.22       90.60     12.10 o 
  -4   5  17      340.09      334.40     19.84 o 
  -3   5  17     1991.52     2021.34     82.83 o 
  -2   5  17      535.92      473.57     23.53 o 
  -1   5  17      969.36      997.39     43.22 o 
   0   5  17       54.62       38.86      8.81 o 
   1   5  17      980.51     1021.83     43.53 o 
   2   5  17      547.25      457.50     45.56 o 
   3   5  17     2156.13     2190.60    120.83 o 
   4   5  17      385.55      399.21     23.48 o 
   5   5  17      142.22      127.84     14.15 o 
   6   5  17       21.68       14.48     13.93 o 
   7   5  17       18.09       16.96     12.87 o 
   8   5  17      126.09      102.80     20.54 o 
   9   5  17       10.71       25.79     19.71 o 
  -9   6  17       62.54       43.18     17.47 o 
  -8   6  17       15.03       29.84     16.23 o 
  -7   6  17      129.01      143.58     30.30 o 
  -6   6  17        8.08       24.67     16.47 o 
  -5   6  17       76.60      107.11     12.49 o 
  -4   6  17      902.76      945.70     40.95 o 
  -3   6  17      320.34      312.36     29.03 o 
  -2   6  17      185.33      179.90     17.67 o 
  -1   6  17      513.27      548.18     25.46 o 
   0   6  17        4.68       -8.23      8.54 o 
   1   6  17      459.51      423.85     28.21 o 
   2   6  17      176.93      172.01     17.47 o 
   3   6  17      298.00      298.62     27.27 o 
   4   6  17      921.79      875.26     59.85 o 
   5   6  17       44.11        8.96     31.99 o 
   6   6  17        6.28       11.51     12.09 o 
   7   6  17      115.23      126.01     28.08 o 
   8   6  17       18.91       34.36     18.34 o 
   9   6  17       78.54      101.83     22.53 o 
  -8   7  17       18.46       -4.33     15.79 o 
  -7   7  17        9.15      -11.20     14.19 o 
  -6   7  17      187.80      211.88     17.21 o 
  -5   7  17      149.43      124.36     13.92 o 
  -4   7  17      120.75      128.76     13.94 o 
  -3   7  17      377.61      371.84     22.52 o 
  -2   7  17       29.84       26.15     11.58 o 
  -1   7  17      193.28      212.52     26.45 o 
   0   7  17      831.26      761.97     35.18 o 
   1   7  17      181.67      185.86     17.05 o 
   2   7  17       48.86       47.69     14.48 o 
   3   7  17      489.68      534.02     50.69 o 
   4   7  17      174.73      163.59     26.02 o 
   5   7  17      179.43      165.89     22.00 o 
   6   7  17      171.52      187.82     52.50 o 
   7   7  17       13.46       -6.73     25.30 o 
   8   7  17       11.42      -24.55     24.55 o 
  -7   8  17       91.75       80.77     17.81 o 
  -6   8  17        2.34        5.73     14.07 o 
  -5   8  17       97.09       97.23     13.80 o 
  -4   8  17      273.33      260.41     18.89 o 
  -3   8  17      173.52      194.81     15.68 o 
  -2   8  17       33.27       51.76     13.27 o 
  -1   8  17      244.52      229.19     22.60 o 
   0   8  17      137.49      124.54     13.08 o 
   1   8  17      191.41      184.21     17.99 o 
   2   8  17       61.37       68.87     13.89 o 
   3   8  17      147.14      130.59     21.99 o 
   4   8  17      288.19      289.27     28.41 o 
   5   8  17       87.09       66.33     27.11 o 
   6   8  17        2.24      -13.30     17.72 o 
   7   8  17       82.22      107.35     37.66 o 
  -6   9  17      128.44      169.35     21.13 o 
  -5   9  17      108.58      100.44     15.06 o 
  -4   9  17       42.09       60.45     17.80 o 
  -3   9  17      220.92      245.27     21.18 o 
  -2   9  17       62.76       63.93     14.43 o 
  -1   9  17       83.06       91.18     15.38 o 
   0   9  17      702.53      678.01     38.36 o 
   1   9  17      109.38       84.65     15.79 o 
   2   9  17       61.16       46.83     14.17 o 
   3   9  17      197.92      196.91     26.69 o 
   4   9  17       51.86       58.80     24.04 o 
   5   9  17      110.16      117.26     27.78 o 
   6   9  17      120.86      142.91     37.83 o 
  -5  10  17       51.80       49.04     16.88 o 
  -4  10  17      106.42      112.46     15.53 o 
  -3  10  17       52.90       77.85     16.44 o 
  -2  10  17        1.82       30.51     14.12 o 
  -1  10  17      121.58      112.50     17.51 o 
   0  10  17      138.61      136.75     17.45 o 
   1  10  17      109.42       89.65     13.81 o 
   2  10  17        9.07       15.13     13.87 o 
   3  10  17       49.93       47.97     16.30 o 
   4  10  17      109.65       93.49     30.05 o 
   5  10  17       50.75       64.67     23.18 o 
  -3  11  17      158.91      195.08     20.79 o 
  -2  11  17        8.42       25.02     15.18 o 
  -1  11  17        2.72       14.00     14.76 o 
   0  11  17      116.31       98.59     19.41 o 
   1  11  17        1.81      -10.75     13.05 o 
   2  11  17        2.87       13.21     14.09 o 
   3  11  17      161.37      154.14     30.74 o 
   0   0  18      176.11      173.73     18.72 o 
   1   0  18     1090.46      968.03     32.52 o 
   2   0  18      150.24      134.19      7.84 o 
   3   0  18        3.98       17.66     10.76 o 
   4   0  18      109.92      111.72     12.00 o 
   5   0  18      344.51      341.85     21.37 o 
   6   0  18      199.62      213.88     18.74 o 
   7   0  18      356.35      443.15     31.14 o 
   8   0  18       29.68       50.11     15.14 o 
   9   0  18        5.29      -13.42     13.42 o 
  10   0  18        2.45      -14.33     14.70 o 
 -10   1  18       33.88       30.39     22.27 o 
  -9   1  18       30.08       18.10     15.22 o 
  -8   1  18        2.26       -9.99     13.38 o 
  -7   1  18       53.82       46.75     11.09 o 
  -6   1  18       35.29       46.52     10.44 o 
  -5   1  18       85.93       65.31     10.42 o 
  -4   1  18      533.26      507.60     22.00 o 
  -3   1  18      175.02      163.33     10.06 o 
  -2   1  18      621.94      650.96     25.11 o 
  -1   1  18      187.73      205.36      9.58 o 
   0   1  18     2566.73     2678.32     84.72 o 
   1   1  18      184.71      201.08      9.80 o 
   2   1  18      587.38      636.48     22.93 o 
   3   1  18      172.23      149.96     11.51 o 
   4   1  18      583.06      550.97     26.60 o 
   5   1  18       94.13       98.59     11.02 o 
   6   1  18       76.75       80.66     13.46 o 
   7   1  18       57.83       71.59     14.39 o 
   8   1  18        0.56      -12.95     12.95 o 
   9   1  18       32.99       45.23     16.45 o 
  10   1  18       34.10       28.68     20.02 o 
 -10   2  18       33.46       55.61     21.63 o 
  -9   2  18        6.53       -0.18     14.54 o 
  -8   2  18      140.37      136.21     15.28 o 
  -7   2  18      280.83      295.12     19.34 o 
  -6   2  18       51.70       49.44     10.32 o 
  -5   2  18      520.18      534.01     26.00 o 
  -4   2  18      120.08      126.48     21.84 o 
  -3   2  18      310.72      272.78     13.71 o 
  -2   2  18      137.46      123.82      9.94 o 
  -1   2  18     3369.85     3419.53    145.04 o 
   0   2  18       19.41       15.45      4.90 o 
   1   2  18     3866.15     3956.82    117.75 o 
   2   2  18      114.75       88.46      7.25 o 
   3   2  18      326.64      261.16     15.72 o 
   4   2  18      122.43      135.63     11.70 o 
   5   2  18      515.31      516.61     25.73 o 
   6   2  18       55.45       54.31     18.31 o 
   7   2  18      288.13      345.18     42.73 o 
   8   2  18      142.67      160.50     18.85 o 
   9   2  18        6.86      -14.64     16.37 o 
  10   2  18       32.38       62.14     21.51 o 
 -10   3  18        1.70      -17.58     20.44 o 
  -9   3  18       36.18       21.37     15.80 o 
  -8   3  18        8.68        5.08     11.66 o 
  -7   3  18       90.12       93.74     12.87 o 
  -6   3  18      615.28      659.86     33.62 o 
  -5   3  18       17.51       27.75      9.29 o 
  -4   3  18      516.11      484.30     24.98 o 
  -3   3  18      178.23      173.58     27.98 o 
  -2   3  18       22.57       11.52      7.95 o 
  -1   3  18      824.07      783.66     36.18 o 
   0   3  18     2977.54     3034.58    118.80 o 
   1   3  18      857.70      887.67     32.36 o 
   2   3  18       70.36       70.76      7.15 o 
   3   3  18      149.02      140.50     11.69 o 
   4   3  18      547.79      535.43     25.17 o 
   5   3  18       15.20        8.60      8.78 o 
   6   3  18      702.19      845.50     40.28 o 
   7   3  18       74.55      103.75     18.95 o 
   8   3  18       11.58       28.76     17.23 o 
   9   3  18       34.26       53.11     38.79 o 
  10   3  18        0.40      -19.58     19.58 o 
  -9   4  18        0.02       -3.71     26.40 o 
  -8   4  18       42.10       42.12     13.17 o 
  -7   4  18       49.54       74.92     12.51 o 
  -6   4  18       43.04       45.46     10.42 o 
  -5   4  18      239.09      224.44     16.00 o 
  -4   4  18      376.65      350.17     19.42 o 
  -3   4  18      580.36      598.89     29.09 o 
  -2   4  18      222.89      197.37     14.01 o 
  -1   4  18     2221.15     2166.27     88.11 o 
   0   4  18       46.10       43.27      8.73 o 
   1   4  18     2341.54     2263.11     88.24 o 
   2   4  18      276.49      255.34     22.36 o 
   3   4  18      633.34      638.83     33.60 o 
   4   4  18      374.10      327.69     22.02 o 
   5   4  18      266.23      285.29     27.05 o 
   6   4  18       28.97        3.11     11.03 o 
   7   4  18       54.46       79.27     17.83 o 
   8   4  18       53.76       39.19     17.49 o 
   9   4  18        0.09       16.25     45.18 o 
  -9   5  18       32.21       25.03     16.51 o 
  -8   5  18       82.97       91.50     17.60 o 
  -7   5  18        5.63        3.21     11.36 o 
  -6   5  18      151.19      177.71     18.42 o 
  -5   5  18       74.79       81.07     11.16 o 
  -4   5  18      714.37      690.76     31.82 o 
  -3   5  18      731.08      753.32     33.59 o 
  -2   5  18      269.15      301.98     21.36 o 
  -1   5  18      283.11      291.94     17.82 o 
   0   5  18      101.67      107.74     10.97 o 
   1   5  18      323.28      335.33     18.46 o 
   2   5  18      359.88      369.71     22.49 o 
   3   5  18      648.91      663.38     48.23 o 
   4   5  18      693.36      647.15     58.17 o 
   5   5  18       83.22       61.85     13.88 o 
   6   5  18      146.02      190.50     21.97 o 
   7   5  18       12.54       -6.89     11.57 o 
   8   5  18      105.64      112.84     24.29 o 
   9   5  18       36.73       41.76     19.87 o 
  -8   6  18       31.66       17.57     15.85 o 
  -7   6  18      142.75      164.88     16.39 o 
  -6   6  18       30.95       28.57     11.46 o 
  -5   6  18      462.23      419.59     22.89 o 
  -4   6  18       60.96       34.65     10.64 o 
  -3   6  18      337.76      330.57     19.76 o 
  -2   6  18      488.15      479.76     28.88 o 
  -1   6  18      608.12      619.48     30.55 o 
   0   6  18       59.27       31.63      9.67 o 
   1   6  18      709.78      661.63     30.85 o 
   2   6  18      540.19      527.96     30.08 o 
   3   6  18      400.43      355.18     29.63 o 
   4   6  18       55.43       49.08     16.65 o 
   5   6  18      344.77      350.91     32.93 o 
   6   6  18       30.75       40.07     17.36 o 
   7   6  18      167.65      215.31     19.47 o 
   8   6  18       29.97       61.55     26.23 o 
  -8   7  18       87.54       80.85     18.84 o 
  -7   7  18        3.66       15.33     17.40 o 
  -6   7  18      207.09      189.41     16.94 o 
  -5   7  18       14.96       22.61     10.91 o 
  -4   7  18      281.59      291.12     19.35 o 
  -3   7  18      224.02      211.14     15.65 o 
  -2   7  18      179.71      174.76     20.13 o 
  -1   7  18      154.55      161.26     16.48 o 
   0   7  18       59.38       70.90     11.30 o 
   1   7  18      184.40      198.64     16.15 o 
   2   7  18      257.88      236.64     18.91 o 
   3   7  18      196.02      174.12     23.52 o 
   4   7  18      276.72      353.34     30.08 o 
   5   7  18       14.71       -8.64     20.30 o 
   6   7  18      171.66      205.47     26.03 o 
   7   7  18        5.05        4.88     26.40 o 
   8   7  18      104.66       83.31     33.96 o 
  -7   8  18      145.06      125.42     20.20 o 
  -6   8  18       79.89       64.79     16.87 o 
  -5   8  18      205.17      201.12     17.39 o 
  -4   8  18       26.35       18.45     11.52 o 
  -3   8  18       56.57       59.20     14.87 o 
  -2   8  18       81.31       86.05     21.23 o 
  -1   8  18       59.52       82.78     13.92 o 
   0   8  18        0.21        3.68     10.12 o 
   1   8  18       65.65       81.57     11.97 o 
   2   8  18       76.95       70.99     14.32 o 
   3   8  18       76.58       85.31     19.27 o 
   4   8  18       19.43        2.02     17.02 o 
   5   8  18      164.76      181.97     26.40 o 
   6   8  18       99.53      108.70     22.82 o 
   7   8  18      143.98      171.57     39.26 o 
  -6   9  18       81.49      112.45     19.34 o 
  -5   9  18        1.59       -8.68     12.74 o 
  -4   9  18       72.10       71.51     13.87 o 
  -3   9  18       73.63       96.41     16.99 o 
  -2   9  18      169.85      155.99     18.83 o 
  -1   9  18       27.57       12.87     12.97 o 
   0   9  18      233.32      308.72     23.29 o 
   1   9  18       38.32       47.28     12.03 o 
   2   9  18      208.28      204.66     27.13 o 
   3   9  18       72.16       84.82     16.49 o 
   4   9  18       73.87       51.29     19.71 o 
   5   9  18        2.79       -9.46     17.49 o 
   6   9  18       72.11      125.18     24.96 o 
  -5  10  18       91.65       86.34     19.78 o 
  -4  10  18       30.02       29.21     19.41 o 
  -3  10  18       62.69       64.81     16.56 o 
  -2  10  18        4.55       37.47     14.09 o 
  -1  10  18       64.69       61.26     15.57 o 
   0  10  18       19.14       10.24     12.90 o 
   1  10  18       79.63       63.64     15.73 o 
   2  10  18       10.47       12.43     13.91 o 
   3  10  18       71.47       89.72     16.77 o 
   4  10  18       31.62       40.34     24.17 o 
   5  10  18       89.91      114.99     24.63 o 
  -3  11  18       81.11      101.20     18.08 o 
  -2  11  18      101.60      118.86     20.76 o 
  -1  11  18        2.07       15.24     14.60 o 
   0  11  18       80.85      105.42     17.82 o 
   1  11  18        0.49       -4.79     13.76 o 
   2  11  18      112.98      111.13     18.41 o 
   3  11  18       63.33       21.19     15.75 o 
   1   0  19        3.76       -1.34      4.82 o 
   2   0  19     1117.54     1123.68     37.39 o 
   3   0  19      204.63      175.24     10.76 o 
   4   0  19        5.17        2.55      6.50 o 
   5   0  19       25.02       26.40     12.82 o 
   6   0  19       30.19       41.77     15.10 o 
   7   0  19      197.72      179.63     18.77 o 
   8   0  19       25.31       53.31     15.23 o 
   9   0  19       39.98       19.45     15.18 o 
  10   0  19        5.68        3.92     15.82 o 
 -10   1  19       29.19       31.55     20.95 o 
  -9   1  19        2.25       26.93     15.01 o 
  -8   1  19       29.02       53.36     17.46 o 
  -7   1  19      181.52      177.08     18.03 o 
  -6   1  19       92.32       98.64     15.85 o 
  -5   1  19      285.45      333.52     19.45 o 
  -4   1  19       83.43       92.72     10.18 o 
  -3   1  19      910.74      919.49     40.49 o 
  -2   1  19      605.20      571.01     26.79 o 
  -1   1  19       48.86       44.67      5.57 o 
   0   1  19        1.26       15.04      5.19 o 
   1   1  19       12.38        8.39      5.30 o 
   2   1  19      648.42      586.24     21.41 o 
   3   1  19      965.49      982.69     36.02 o 
   4   1  19       48.68       32.92     13.61 o 
   5   1  19      306.73      357.95     20.10 o 
   6   1  19      101.49      113.95     15.07 o 
   7   1  19      164.39      148.33     17.82 o 
   8   1  19       18.94       37.59     16.84 o 
   9   1  19        9.04       43.83     15.86 o 
  10   1  19       24.63      -14.09     19.08 o 
 -10   2  19       13.56       34.27     23.03 o 
  -9   2  19       79.29       92.36     19.99 o 
  -8   2  19       36.72       29.56     14.28 o 
  -7   2  19        1.78       16.13     10.57 o 
  -6   2  19       69.29       26.07     13.38 o 
  -5   2  19      262.35      276.36     23.85 o 
  -4   2  19      236.88      256.32     16.26 o 
  -3   2  19      932.86      829.85     32.18 o 
  -2   2  19     1629.89     1643.24     61.68 o 
  -1   2  19      417.13      436.01     20.11 o 
   0   2  19      423.70      347.08     14.20 o 
   1   2  19      331.93      353.91     16.00 o 
   2   2  19     1399.08     1439.63     49.47 o 
   3   2  19      904.83      833.58     36.41 o 
   4   2  19      218.58      264.56     16.13 o 
   5   2  19      262.42      278.52     17.21 o 
   6   2  19       79.27       50.20     16.78 o 
   7   2  19        0.81      -11.91     11.91 o 
   8   2  19       57.42       64.07     28.30 o 
   9   2  19       96.78      102.20     22.89 o 
  10   2  19       21.26       -8.89     21.06 o 
  -9   3  19       13.47       31.50     16.06 o 
  -8   3  19      379.47      379.26     22.27 o 
  -7   3  19       13.51       16.96     10.91 o 
  -6   3  19       59.19       70.43     11.61 o 
  -5   3  19      356.00      339.28     19.45 o 
  -4   3  19       16.24       20.37      8.80 o 
  -3   3  19      965.18     1052.27     43.58 o 
  -2   3  19      123.46      103.58     11.05 o 
  -1   3  19      344.06      352.97     18.14 o 
   0   3  19      167.90      176.26     12.74 o 
   1   3  19      299.30      316.10     16.19 o 
   2   3  19      163.04      145.08      8.83 o 
   3   3  19      965.71      995.55     43.44 o 
   4   3  19       21.77       37.40     11.34 o 
   5   3  19      304.30      337.38     19.24 o 
   6   3  19       63.14       54.92     13.11 o 
   7   3  19       22.48       28.50     16.56 o 
   8   3  19      379.06      314.80     32.42 o 
   9   3  19        7.38       11.30     18.21 o 
  -9   4  19      120.45      117.75     19.53 o 
  -8   4  19       60.71       77.23     13.68 o 
  -7   4  19      166.90      154.15     15.22 o 
  -6   4  19      169.17      173.48     14.87 o 
  -5   4  19      191.70      221.97     15.93 o 
  -4   4  19      381.84      436.46     28.51 o 
  -3   4  19      311.79      300.05     18.24 o 
  -2   4  19     1429.73     1437.67     55.91 o 
  -1   4  19       35.24       14.44      8.69 o 
   0   4  19       13.28        2.52      8.13 o 
   1   4  19       42.49       61.17      9.81 o 
   2   4  19     1175.14     1212.23     64.78 o 
   3   4  19      330.28      357.61     27.98 o 
   4   4  19      326.01      356.95     28.06 o 
   5   4  19      211.50      233.75     29.16 o 
   6   4  19      194.54      183.79     16.87 o 
   7   4  19      146.89      139.19     21.48 o 
   8   4  19       48.76       77.39     20.40 o 
   9   4  19      137.05      103.96     41.91 o 
  -9   5  19       30.92       28.45     16.93 o 
  -8   5  19       26.31       20.17     15.89 o 
  -7   5  19        7.13       21.49     11.48 o 
  -6   5  19       71.72       66.25     12.03 o 
  -5   5  19       13.66       -0.44      9.62 o 
  -4   5  19       18.68       18.03     14.62 o 
  -3   5  19      363.34      369.41     20.20 o 
  -2   5  19      594.82      536.67     30.53 o 
  -1   5  19      467.87      413.18     27.37 o 
   0   5  19      173.58      176.13     13.63 o 
   1   5  19      334.18      297.18     21.59 o 
   2   5  19      526.89      489.87     29.73 o 
   3   5  19      343.07      327.55     45.52 o 
   4   5  19       17.19       44.85     15.94 o 
   5   5  19       25.51        0.71     15.02 o 
   6   5  19       65.69       38.72     13.02 o 
   7   5  19        6.21       -7.15     15.83 o 
   8   5  19       26.95       28.26     18.96 o 
   9   5  19       29.97       31.31     26.90 o 
  -8   6  19       76.60       83.48     18.06 o 
  -7   6  19      112.58      125.74     14.96 o 
  -6   6  19        9.73        6.37     11.48 o 
  -5   6  19       98.71      110.84     17.18 o 
  -4   6  19      148.00      164.08     14.36 o 
  -3   6  19      252.92      230.18     16.09 o 
  -2   6  19      261.00      291.71     24.84 o 
  -1   6  19       31.44       32.53      9.68 o 
   0   6  19      123.02      109.86     12.04 o 
   1   6  19       21.45       20.45      9.84 o 
   2   6  19      345.96      404.89     24.35 o 
   3   6  19      189.26      142.93     22.44 o 
   4   6  19       96.32      114.42     20.05 o 
   5   6  19       88.24       96.39     19.56 o 
   6   6  19       11.04        0.95     17.49 o 
   7   6  19      105.79       63.37     23.54 o 
   8   6  19       94.21      133.61     23.16 o 
  -8   7  19        4.59       24.02     19.28 o 
  -7   7  19        0.03       -7.34     14.10 o 
  -6   7  19       12.83        9.13     11.99 o 
  -5   7  19       57.15       41.23     13.55 o 
  -4   7  19       80.26      110.39     15.96 o 
  -3   7  19      185.70      207.74     18.98 o 
  -2   7  19       41.18       45.53     12.55 o 
  -1   7  19      257.57      253.70     19.42 o 
   0   7  19       36.89       27.62     10.23 o 
   1   7  19      238.05      212.22     16.38 o 
   2   7  19       26.14        6.01     11.77 o 
   3   7  19      146.14      148.92     22.48 o 
   4   7  19       73.54       74.94     19.50 o 
   5   7  19       50.83       77.68     44.72 o 
   6   7  19       16.41      -16.61     16.61 o 
   7   7  19        1.14       17.68     19.71 o 
   8   7  19        6.77       -7.23     30.94 o 
  -7   8  19      121.93      103.66     19.38 o 
  -6   8  19       10.17       15.70     13.16 o 
  -5   8  19       16.08       23.56     12.64 o 
  -4   8  19      113.02      139.18     15.55 o 
  -3   8  19        6.95        8.69     12.83 o 
  -2   8  19       45.23       82.30     14.67 o 
  -1   8  19       15.75       19.07     12.41 o 
   0   8  19       77.69       94.33     12.76 o 
   1   8  19       11.15       11.00     10.05 o 
   2   8  19       41.74       51.09     16.81 o 
   3   8  19        5.33       -5.44     12.30 o 
   4   8  19      138.85      145.02     23.25 o 
   5   8  19       17.29       38.02     19.18 o 
   6   8  19       14.10       15.02     20.77 o 
   7   8  19      121.52      154.76     41.78 o 
  -6   9  19       16.29        4.27     17.07 o 
  -5   9  19       33.31       28.39     13.63 o 
  -4   9  19       30.89       35.79     13.62 o 
  -3   9  19       23.01       67.10     15.61 o 
  -2   9  19       12.56       11.33     13.61 o 
  -1   9  19       74.19       85.50     15.86 o 
   0   9  19       25.02       16.05     13.05 o 
   1   9  19       84.07       93.84     13.35 o 
   2   9  19       12.77       45.51     13.94 o 
   3   9  19       26.57       57.10     14.96 o 
   4   9  19       21.57       44.82     19.79 o 
   5   9  19       26.05       72.15     22.42 o 
   6   9  19       19.94       33.08     21.12 o 
  -4  10  19       22.98       70.95     17.39 o 
  -3  10  19       17.24        9.36     14.73 o 
  -2  10  19      114.98      130.83     18.51 o 
  -1  10  19        2.12       -0.74     14.17 o 
   0  10  19       16.26       15.12     13.57 o 
   1  10  19        3.63       17.93     13.63 o 
   2  10  19      122.50      125.93     18.48 o 
   3  10  19       23.24       45.18     15.60 o 
   4  10  19       31.35       56.82     26.31 o 
  -2  11  19        8.46       10.64     15.23 o 
  -1  11  19        3.32       -8.94     14.59 o 
   0  11  19        2.38        4.08     14.06 o 
   1  11  19        0.41       -8.97     13.95 o 
   2  11  19        8.09        8.91     17.45 o 
   0   0  20      361.50      281.33     23.25 o 
   1   0  20      235.32      249.64     11.45 o 
   2   0  20       20.84       11.99      6.34 o 
   3   0  20      143.01      173.48     11.59 o 
   4   0  20        3.21       -9.63     11.86 o 
   5   0  20      101.70      111.86     14.44 o 
   6   0  20        3.93        9.91     12.32 o 
   7   0  20        4.70        4.43     12.49 o 
   8   0  20        0.77      -15.76     15.76 o 
   9   0  20       10.10       24.42     14.92 o 
  10   0  20        1.47       24.86     16.82 o 
  -9   1  20       37.35       62.73     16.47 o 
  -8   1  20       52.10       34.59     14.77 o 
  -7   1  20       83.96      107.01     16.63 o 
  -6   1  20       20.74       14.56     12.00 o 
  -5   1  20      974.15      924.47     39.77 o 
  -4   1  20       15.17       -0.10      8.45 o 
  -3   1  20      214.17      197.37     13.71 o 
  -2   1  20       27.48       25.22      9.10 o 
  -1   1  20      295.53      246.59     12.20 o 
   0   1  20     1850.20     1975.52     63.47 o 
   1   1  20      225.46      216.46     10.94 o 
   2   1  20       53.28       54.49      9.61 o 
   3   1  20      219.66      208.39     12.08 o 
   4   1  20       26.38       30.44      9.11 o 
   5   1  20      885.22      877.93     40.07 o 
   6   1  20       39.19       36.40     12.37 o 
   7   1  20      113.30      119.92     17.00 o 
   8   1  20       49.47       50.48     22.40 o 
   9   1  20       35.71       33.05     22.64 o 
  -9   2  20       68.98       53.40     17.35 o 
  -8   2  20        6.79       12.26     13.94 o 
  -7   2  20       47.38       53.14     11.93 o 
  -6   2  20      117.37      124.60     13.28 o 
  -5   2  20      285.43      284.77     19.01 o 
  -4   2  20      331.04      298.28     18.02 o 
  -3   2  20      170.88      135.12     11.68 o 
  -2   2  20        0.38       -7.46      7.46 o 
  -1   2  20     1122.03     1115.29     47.81 o 
   0   2  20      300.82      269.74     15.54 o 
   1   2  20     1194.64     1155.80     38.27 o 
   2   2  20        4.51        0.97      6.89 o 
   3   2  20      180.65      149.09     12.38 o 
   4   2  20      366.94      336.33     18.60 o 
   5   2  20      278.76      302.53     19.94 o 
   6   2  20      101.57      119.41     15.82 o 
   7   2  20       28.22       32.70     14.04 o 
   8   2  20        4.74       26.72     14.24 o 
   9   2  20       71.88       33.65     29.84 o 
  -9   3  20       21.25        6.16     14.73 o 
  -8   3  20      175.06      200.44     17.32 o 
  -7   3  20      335.70      332.91     21.51 o 
  -6   3  20      228.82      227.05     16.88 o 
  -5   3  20      255.65      263.84     16.51 o 
  -4   3  20      122.33      124.51     12.77 o 
  -3   3  20      100.44      107.00     13.63 o 
  -2   3  20       41.88       48.17     12.41 o 
  -1   3  20      387.76      371.20     18.53 o 
   0   3  20      377.78      368.67     19.72 o 
   1   3  20      293.55      279.03     17.66 o 
   2   3  20       23.31       19.59      7.26 o 
   3   3  20       95.10       94.64     10.71 o 
   4   3  20      142.47      159.51     12.94 o 
   5   3  20      179.74      191.02     15.27 o 
   6   3  20      293.48      300.77     24.11 o 
   7   3  20      344.52      407.86     31.94 o 
   8   3  20      157.40      175.90     35.43 o 
   9   3  20       22.21       14.61     19.24 o 
  -9   4  20        0.46       16.04     15.98 o 
  -8   4  20        0.09       -8.31     11.82 o 
  -7   4  20        6.81        5.10     11.01 o 
  -6   4  20      387.28      407.31     24.87 o 
  -5   4  20      465.12      433.45     24.09 o 
  -4   4  20       36.66       19.64      9.89 o 
  -3   4  20      153.31      153.24     15.39 o 
  -2   4  20      146.67      143.25     12.91 o 
  -1   4  20      985.87     1043.46     42.40 o 
   0   4  20      851.49      918.22     40.36 o 
   1   4  20      851.07      904.88     42.07 o 
   2   4  20      172.85      155.27     12.72 o 
   3   4  20      200.99      160.56     20.80 o 
   4   4  20       23.24       34.47     17.70 o 
   5   4  20      546.67      482.62     27.96 o 
   6   4  20      353.86      419.51     26.83 o 
   7   4  20        3.92      -14.76     14.76 o 
   8   4  20        0.72        4.25     30.43 o 
   9   4  20        1.02       -9.34     19.21 o 
  -8   5  20       24.00       37.54     16.03 o 
  -7   5  20       25.47       17.97     11.93 o 
  -6   5  20        7.97        7.98     10.83 o 
  -5   5  20       39.54       27.06     11.05 o 
  -4   5  20      107.35      101.91     12.75 o 
  -3   5  20      609.66      586.79     33.48 o 
  -2   5  20      212.71      211.05     17.01 o 
  -1   5  20      522.85      547.44     27.01 o 
   0   5  20     2120.64     2102.63     84.84 o 
   1   5  20      503.05      524.60     26.67 o 
   2   5  20      140.73      163.76     13.99 o 
   3   5  20      599.58      606.18     42.93 o 
   4   5  20       79.38       88.76     18.96 o 
   5   5  20       77.00       67.92     17.92 o 
   6   5  20        3.31       13.98     17.25 o 
   7   5  20       17.57       39.31     13.94 o 
   8   5  20       15.10       21.59     17.77 o 
  -8   6  20       35.09       22.59     16.75 o 
  -7   6  20        9.37        1.86     11.77 o 
  -6   6  20      101.35      124.85     14.89 o 
  -5   6  20       54.35       62.88     12.20 o 
  -4   6  20      225.08      207.30     15.92 o 
  -3   6  20       66.16       55.70     12.98 o 
  -2   6  20       33.29       34.56     12.07 o 
  -1   6  20      518.54      571.71     26.88 o 
   0   6  20      498.21      548.34     27.65 o 
   1   6  20      441.41      467.19     26.06 o 
   2   6  20       15.70       25.39     12.38 o 
   3   6  20       87.61       68.50     18.23 o 
   4   6  20      245.29      209.09     24.22 o 
   5   6  20       53.73       74.99     20.13 o 
   6   6  20      105.43      136.38     22.44 o 
   7   6  20        2.18        6.52     17.97 o 
   8   6  20       26.24      -17.57     31.44 o 
  -7   7  20       82.71      105.69     18.88 o 
  -6   7  20       82.42       98.06     14.09 o 
  -5   7  20       24.93       -0.40     11.32 o 
  -4   7  20       54.10       49.47     12.03 o 
  -3   7  20       65.66       92.92     15.21 o 
  -2   7  20        0.81        9.89     11.29 o 
  -1   7  20      197.91      173.43     17.65 o 
   0   7  20      413.67      456.54     24.59 o 
   1   7  20      225.56      240.21     16.96 o 
   2   7  20       12.20       26.70     13.35 o 
   3   7  20       67.65       76.59     15.30 o 
   4   7  20       55.49       47.54     19.04 o 
   5   7  20       32.62       17.24     24.71 o 
   6   7  20       70.01       60.95     44.39 o 
   7   7  20       80.51       94.21     25.85 o 
  -6   8  20        6.83        5.72     15.24 o 
  -5   8  20       30.35       25.36     13.16 o 
  -4   8  20        4.25        5.17     21.33 o 
  -3   8  20       93.49      110.37     16.46 o 
  -2   8  20       40.08       35.61     13.32 o 
  -1   8  20      238.08      203.35     24.03 o 
   0   8  20        9.34       23.53     12.68 o 
   1   8  20      181.14      171.04     15.72 o 
   2   8  20       41.49       37.78     14.02 o 
   3   8  20       88.70       73.93     15.50 o 
   4   8  20        2.37        0.50     17.14 o 
   5   8  20       38.46       57.69     20.35 o 
   6   8  20        2.81       -4.74     19.36 o 
  -5   9  20        1.98       17.36     13.39 o 
  -4   9  20       14.91       -1.38     20.28 o 
  -3   9  20       13.47       20.61     14.11 o 
  -2   9  20       93.25      104.14     16.60 o 
  -1   9  20      112.53      103.57     16.61 o 
   0   9  20      135.57      167.19     18.56 o 
   1   9  20      114.78      137.18     14.94 o 
   2   9  20       84.53       62.18     15.95 o 
   3   9  20       13.02        4.62     14.20 o 
   4   9  20       15.19        2.63     20.16 o 
   5   9  20        5.89       20.69     25.01 o 
  -4  10  20       16.85       26.27     16.10 o 
  -3  10  20       41.77       49.77     16.54 o 
  -2  10  20       61.75       56.34     20.88 o 
  -1  10  20       10.52       20.65     18.30 o 
   0  10  20       39.93       60.17     15.88 o 
   1  10  20        7.88       20.11     13.63 o 
   2  10  20       53.80       63.33     15.96 o 
   3  10  20       34.49       22.96     15.38 o 
   4  10  20       13.59       25.41     16.04 o 
   0  11  20      122.23       95.83     30.94 o 
   1   0  21      151.40      138.59      8.51 o 
   2   0  21      223.87      221.48     12.38 o 
   3   0  21      112.83       96.39     11.34 o 
   4   0  21        0.41       -6.72      8.39 o 
   5   0  21      153.43      183.76     26.53 o 
   6   0  21        0.14        7.04     12.47 o 
   7   0  21      253.06      191.02     19.40 o 
   8   0  21        3.92       -1.57     13.68 o 
   9   0  21       10.31       13.78     15.95 o 
  -9   1  21        4.87       16.76     19.90 o 
  -8   1  21       69.71      104.56     17.29 o 
  -7   1  21       44.52       59.01     24.59 o 
  -6   1  21      136.10      153.82     17.18 o 
  -5   1  21       31.13       28.90     11.86 o 
  -4   1  21      317.59      393.64     29.87 o 
  -3   1  21      142.88      132.46     11.92 o 
  -2   1  21     1126.47     1069.03     48.14 o 
  -1   1  21      176.48      141.40     11.82 o 
   0   1  21       10.33       27.73      5.99 o 
   1   1  21      163.92      154.50      9.10 o 
   2   1  21     1229.60     1199.25     38.81 o 
   3   1  21      153.18      151.11     10.51 o 
   4   1  21      284.02      369.57     20.45 o 
   5   1  21       30.84       35.75     12.29 o 
   6   1  21      138.54      158.84     17.30 o 
   7   1  21       43.89       57.87     14.93 o 
   8   1  21       65.65      102.50     17.97 o 
   9   1  21        3.83       29.74     15.90 o 
  -9   2  21       21.22       45.66     21.76 o 
  -8   2  21        3.07       -3.26     13.56 o 
  -7   2  21      119.05       89.82     16.46 o 
  -6   2  21      248.98      235.70     16.93 o 
  -5   2  21      631.51      596.84     30.08 o 
  -4   2  21       47.25       49.87      9.97 o 
  -3   2  21      684.65      678.25     34.36 o 
  -2   2  21       66.69       54.11      9.96 o 
  -1   2  21     1115.53     1101.84     48.29 o 
   0   2  21      159.99      154.10     12.34 o 
   1   2  21     1185.35     1192.76     42.85 o 
   2   2  21       75.46       85.87      8.41 o 
   3   2  21      632.01      633.74     24.23 o 
   4   2  21       36.28       44.82      9.92 o 
   5   2  21      651.58      647.53     30.14 o 
   6   2  21      249.30      235.18     22.93 o 
   7   2  21      117.00      115.19     16.96 o 
   8   2  21        3.40        4.77     14.69 o 
   9   2  21       12.58       47.89     21.09 o 
  -9   3  21       70.53       61.29     17.25 o 
  -8   3  21       40.02       52.83     15.35 o 
  -7   3  21        1.49        2.76     10.50 o 
  -6   3  21      117.51      142.55     14.30 o 
  -5   3  21       68.75       93.83     21.78 o 
  -4   3  21      310.75      325.16     19.66 o 
  -3   3  21      358.33      338.64     23.79 o 
  -2   3  21      349.58      350.67     22.02 o 
  -1   3  21      370.59      366.81     19.40 o 
   0   3  21       13.33       37.90      9.17 o 
   1   3  21      330.29      317.02     18.76 o 
   2   3  21      453.83      443.55     18.96 o 
   3   3  21      350.63      345.21     17.76 o 
   4   3  21      382.94      384.87     20.14 o 
   5   3  21       57.98       70.33     11.36 o 
   6   3  21      110.74      111.42     15.87 o 
   7   3  21        1.28       -5.34     19.00 o 
   8   3  21       49.42       49.10     19.67 o 
   9   3  21       63.52       83.09     21.71 o 
  -9   4  21       52.63       69.89     18.12 o 
  -8   4  21       30.56       30.12     12.87 o 
  -7   4  21      159.17      126.46     15.02 o 
  -6   4  21       90.82       93.77     17.36 o 
  -5   4  21      245.17      261.26     17.83 o 
  -4   4  21      121.71      102.74     12.19 o 
  -3   4  21      896.17      946.31     48.14 o 
  -2   4  21      784.59      720.02     33.42 o 
  -1   4  21     1120.68     1109.44     49.32 o 
   0   4  21       75.44       63.69     11.13 o 
   1   4  21     1297.18     1216.79     49.63 o 
   2   4  21      740.85      718.00     33.18 o 
   3   4  21      901.27      925.20     48.61 o 
   4   4  21      102.67      135.76     20.05 o 
   5   4  21      273.33      278.54     27.05 o 
   6   4  21       79.81       62.17     13.91 o 
   7   4  21      182.88      184.15     23.45 o 
   8   4  21       26.98       31.49     18.85 o 
   9   4  21       36.23       55.61     41.48 o 
  -8   5  21       46.45       67.76     14.57 o 
  -7   5  21      115.00      104.20     14.41 o 
  -6   5  21       15.18       -7.41     10.66 o 
  -5   5  21       49.24       53.18     11.68 o 
  -4   5  21      185.89      213.31     16.06 o 
  -3   5  21      334.94      282.23     21.41 o 
  -2   5  21       82.79       85.77     13.44 o 
  -1   5  21       21.42        7.09      9.55 o 
   0   5  21      127.39      120.81     12.84 o 
   1   5  21       10.28       13.80     12.75 o 
   2   5  21      129.19      123.65     12.74 o 
   3   5  21      362.34      308.22     26.32 o 
   4   5  21      194.43      207.85     24.94 o 
   5   5  21       30.53       40.15     17.95 o 
   6   5  21       13.04        9.08     17.29 o 
   7   5  21      111.42       75.07     32.28 o 
   8   5  21       42.70       34.87     20.13 o 
  -8   6  21       16.06       15.92     18.63 o 
  -7   6  21        2.21      -12.00     12.00 o 
  -6   6  21      132.30      127.59     15.18 o 
  -5   6  21       15.45       -0.41     10.55 o 
  -4   6  21      275.48      243.72     17.52 o 
  -3   6  21      316.23      355.84     31.15 o 
  -2   6  21       87.68       71.11     14.88 o 
  -1   6  21       35.79       28.51     11.93 o 
   0   6  21       12.15        4.38      9.48 o 
   1   6  21       28.40       44.85     11.11 o 
   2   6  21       93.10       77.32     11.78 o 
   3   6  21      292.45      287.86     23.61 o 
   4   6  21      253.86      218.79     25.70 o 
   5   6  21       17.64       51.92     19.15 o 
   6   6  21      134.92      119.28     22.80 o 
   7   6  21        1.55       -9.46     18.36 o 
   8   6  21       11.98       29.51     34.30 o 
  -7   7  21       30.73       29.90     17.17 o 
  -6   7  21       25.84       27.15     13.22 o 
  -5   7  21       24.11       47.17     12.50 o 
  -4   7  21      145.41      182.88     16.52 o 
  -3   7  21       98.01       89.17     15.29 o 
  -2   7  21       63.43       93.58     14.75 o 
  -1   7  21       29.27        3.08     15.90 o 
   0   7  21       92.22       67.27     11.88 o 
   1   7  21       35.76       15.08     12.01 o 
   2   7  21       73.95      113.96     13.35 o 
   3   7  21       75.22       65.32     15.91 o 
   4   7  21      133.39      128.50     23.61 o 
   5   7  21       27.00       49.10     34.55 o 
   6   7  21       19.48        7.48     19.57 o 
   7   7  21       28.66       26.08     24.67 o 
  -6   8  21       68.67       65.12     14.91 o 
  -5   8  21       66.52       91.39     15.07 o 
  -4   8  21      112.43      131.27     18.85 o 
  -3   8  21      146.42      183.13     27.99 o 
  -2   8  21       16.73       20.32     13.07 o 
  -1   8  21       66.40       89.22     15.55 o 
   0   8  21       54.58       66.83     14.23 o 
   1   8  21       50.75       44.38     12.56 o 
   2   8  21       16.75       18.66     12.00 o 
   3   8  21      134.53      146.14     18.73 o 
   4   8  21       99.78       99.67     37.83 o 
   5   8  21       63.25       67.49     21.57 o 
   6   8  21       70.42       75.69     23.05 o 
  -5   9  21       82.38      109.20     16.81 o 
  -4   9  21       69.02      102.81     18.47 o 
  -3   9  21        7.05       18.58     14.61 o 
  -2   9  21       65.80       68.53     16.04 o 
  -1   9  21       19.05       31.67     14.77 o 
   0   9  21        6.92        1.82     16.90 o 
   1   9  21        9.16       13.63     12.65 o 
   2   9  21       49.40       53.03     18.01 o 
   3   9  21        5.85        3.22     14.84 o 
   4   9  21       79.89       75.36     17.18 o 
   5   9  21       94.01      104.92     25.01 o 
  -3  10  21       39.92       44.30     17.35 o 
  -2  10  21       44.40       41.05     18.58 o 
  -1  10  21       23.43       13.45     18.27 o 
   0  10  21       25.97       51.90     15.65 o 
   1  10  21       18.35       12.57     14.55 o 
   2  10  21       41.88       31.23     13.62 o 
   3  10  21       36.12       34.19     16.42 o 
   0   0  22     1391.18     1344.24     62.84 o 
   1   0  22      170.40      164.44     10.62 o 
   2   0  22      183.96      192.03     17.43 o 
   3   0  22        2.79        8.37      8.87 o 
   4   0  22      142.01      112.01     13.20 o 
   5   0  22       52.19       72.41     15.66 o 
   6   0  22       92.61      119.51     16.65 o 
   7   0  22        0.08       -6.82     13.34 o 
   8   0  22       71.69       74.56     16.85 o 
   9   0  22        2.35       -7.27     15.08 o 
  -9   1  22       43.43       59.91     17.31 o 
  -8   1  22       50.72       47.55     16.11 o 
  -7   1  22       30.80       34.49     14.67 o 
  -6   1  22       28.40       34.51     13.73 o 
  -5   1  22      116.14      138.74     16.01 o 
  -4   1  22       14.50        7.07     10.73 o 
  -3   1  22      189.08      216.34     14.86 o 
  -2   1  22      769.70      755.65     34.42 o 
  -1   1  22      317.92      321.02     17.55 o 
   0   1  22      667.80      639.84     29.33 o 
   1   1  22      278.38      298.97     16.86 o 
   2   1  22      784.13      770.91     30.13 o 
   3   1  22      177.28      213.39     14.39 o 
   4   1  22       23.21        4.92      9.51 o 
   5   1  22      139.22      149.73     16.47 o 
   6   1  22       24.07       23.52     15.11 o 
   7   1  22       46.75       76.87     17.33 o 
   8   1  22       50.36       56.24     16.25 o 
   9   1  22       42.34       53.27     17.84 o 
  -9   2  22        6.81      -14.55     14.55 o 
  -8   2  22       93.56       93.26     17.57 o 
  -7   2  22       10.53        0.92     14.10 o 
  -6   2  22      295.14      295.00     22.43 o 
  -5   2  22       81.80       89.03     12.30 o 
  -4   2  22       46.61       32.81      9.78 o 
  -3   2  22       31.15       39.83     11.31 o 
  -2   2  22      109.37      110.88     11.96 o 
  -1   2  22      583.27      587.19     27.39 o 
   0   2  22      363.35      440.46     22.45 o 
   1   2  22      581.65      532.36     26.70 o 
   2   2  22      118.74      141.76     11.71 o 
   3   2  22       35.30       38.50      8.13 o 
   4   2  22       63.84       84.19     10.81 o 
   5   2  22      104.92      108.05     12.02 o 
   6   2  22      216.92      236.13     21.75 o 
   7   2  22       14.04       21.90     14.04 o 
   8   2  22      103.58      109.52     18.38 o 
   9   2  22        7.15      -10.21     18.78 o 
  -9   3  22       36.69       44.12     17.06 o 
  -8   3  22       68.00       73.86     24.71 o 
  -7   3  22      215.06      205.68     22.43 o 
  -6   3  22       46.25       51.60     12.07 o 
  -5   3  22      465.45      467.26     26.24 o 
  -4   3  22       28.60       25.58      9.93 o 
  -3   3  22      155.03      106.90     14.40 o 
  -2   3  22        0.49        3.34      8.48 o 
  -1   3  22       46.71       46.80     10.04 o 
   0   3  22      418.77      419.00     23.72 o 
   1   3  22       52.12       70.77     10.55 o 
   2   3  22        1.52        1.96      8.88 o 
   3   3  22      152.00      148.82     11.01 o 
   4   3  22       34.79       22.72      9.63 o 
   5   3  22      398.77      388.86     22.92 o 
   6   3  22       54.61       35.09     13.65 o 
   7   3  22      242.63      269.50     26.74 o 
   8   3  22       70.41       90.32     21.93 o 
   9   3  22       34.87       49.22     21.43 o 
  -8   4  22        2.34       11.89     12.58 o 
  -7   4  22      144.19      145.70     15.55 o 
  -6   4  22      293.67      346.95     21.62 o 
  -5   4  22      200.89      189.38     16.18 o 
  -4   4  22      126.04      134.17     13.39 o 
  -3   4  22      109.57       80.88     13.59 o 
  -2   4  22      399.34      429.32     31.55 o 
  -1   4  22      652.19      602.26     29.84 o 
   0   4  22      442.23      458.72     24.14 o 
   1   4  22      651.03      636.98     30.05 o 
   2   4  22      427.59      438.00     23.03 o 
   3   4  22      117.95      108.33     11.72 o 
   4   4  22      121.39      131.42     21.31 o 
   5   4  22      207.35      223.64     24.71 o 
   6   4  22      291.34      369.51     32.55 o 
   7   4  22      125.34      123.22     21.84 o 
   8   4  22        1.75       44.91     20.07 o 
  -8   5  22        8.32        8.06     13.11 o 
  -7   5  22       20.29       31.28     13.54 o 
  -6   5  22        3.82        3.95     11.08 o 
  -5   5  22      188.01      175.05     15.44 o 
  -4   5  22       21.06       18.08     10.76 o 
  -3   5  22       49.29       47.04     12.68 o 
  -2   5  22      138.24      136.30     15.40 o 
  -1   5  22      111.00      125.83     13.40 o 
   0   5  22       52.26       44.65     10.65 o 
   1   5  22      197.89      188.67     14.52 o 
   2   5  22      115.15      126.04     14.89 o 
   3   5  22       29.93       56.24     13.04 o 
   4   5  22       18.62       12.50     16.14 o 
   5   5  22      135.64      131.24     29.30 o 
   6   5  22        4.27        2.98     17.86 o 
   7   5  22       32.44       39.85     31.02 o 
   8   5  22       10.03      -13.45     31.27 o 
  -7   6  22       31.12       16.25     13.59 o 
  -6   6  22      121.82      160.68     17.27 o 
  -5   6  22       90.46       61.39     13.05 o 
  -4   6  22       42.46       34.88     11.86 o 
  -3   6  22       34.91       35.32     12.66 o 
  -2   6  22      220.96      241.81     19.90 o 
  -1   6  22      138.09      122.77     15.39 o 
   0   6  22       79.84       81.64     14.88 o 
   1   6  22      116.87      104.70     12.96 o 
   2   6  22      214.52      248.51     30.30 o 
   3   6  22       39.10       34.12     13.32 o 
   4   6  22       68.57       50.75     21.52 o 
   5   6  22       94.47       60.75     30.56 o 
   6   6  22      134.01      150.67     24.46 o 
   7   6  22       22.55      -13.03     18.88 o 
  -7   7  22       83.37       96.45     24.84 o 
  -6   7  22        7.86       16.24     14.71 o 
  -5   7  22      124.96      125.00     15.07 o 
  -4   7  22       29.47       47.55     19.04 o 
  -3   7  22       60.54       47.77     13.95 o 
  -2   7  22      279.10      218.31     25.30 o 
  -1   7  22      147.76      163.02     28.00 o 
   0   7  22      106.03      111.92     13.74 o 
   1   7  22      201.80      198.69     16.58 o 
   2   7  22      248.75      198.29     16.91 o 
   3   7  22       78.29       52.55     14.47 o 
   4   7  22       32.16       49.39     19.46 o 
   5   7  22      137.83      121.47     23.77 o 
   6   7  22       11.15       13.54     34.17 o 
  -6   8  22       84.79       85.43     15.91 o 
  -5   8  22       10.99        3.32     12.98 o 
  -4   8  22       82.96       89.64     16.77 o 
  -3   8  22       48.97       51.23     25.37 o 
  -2   8  22       62.13       41.12     14.88 o 
  -1   8  22      103.78       81.50     15.71 o 
   0   8  22        4.52      -14.46     14.46 o 
   1   8  22       92.75       91.45     18.48 o 
   2   8  22       73.70       72.57     13.60 o 
   3   8  22       55.19       50.25     15.50 o 
   4   8  22       79.93       46.11     16.27 o 
   5   8  22       13.22        7.13     19.98 o 
   6   8  22      113.81      139.97     26.13 o 
  -4   9  22        5.01       -2.43     15.62 o 
  -3   9  22       29.75       32.32     15.14 o 
  -2   9  22       40.72       34.62     14.93 o 
  -1   9  22      129.63      144.64     31.60 o 
   0   9  22        4.22       -3.48     13.24 o 
   1   9  22      157.11      137.63     17.81 o 
   2   9  22       38.39       16.11     12.23 o 
   3   9  22       31.65       18.43     15.42 o 
   4   9  22        6.70        4.49     15.06 o 
  -2  10  22       13.76       -1.89     21.39 o 
  -1  10  22        5.17        8.55     15.34 o 
   0  10  22      150.39      153.43     19.60 o 
   1  10  22        8.09       33.05     15.21 o 
   2  10  22        8.29        7.57     12.53 o 
   1   0  23      230.43      195.02     13.61 o 
   2   0  23      171.20      140.53     12.31 o 
   3   0  23       50.79       65.56     10.66 o 
   4   0  23       20.54       34.95     11.50 o 
   5   0  23       72.90       29.39     15.62 o 
   6   0  23        2.86        8.10     18.91 o 
   7   0  23        4.28        6.30     14.00 o 
   8   0  23       28.52       31.54     15.77 o 
   9   0  23        0.23      -11.16     15.71 o 
  -9   1  23       13.24        0.08     18.43 o 
  -8   1  23        6.37        5.46     14.77 o 
  -7   1  23       28.00       25.03     14.54 o 
  -6   1  23        6.84      -10.62     14.71 o 
  -5   1  23       72.28       51.00     13.22 o 
  -4   1  23       87.97      137.79     15.42 o 
  -3   1  23       52.61       66.78     13.37 o 
  -2   1  23      247.94      275.19     16.79 o 
  -1   1  23       48.24       49.30     12.06 o 
   0   1  23       96.11      109.38     12.17 o 
   1   1  23       24.30       34.74      6.81 o 
   2   1  23      251.98      271.32     14.61 o 
   3   1  23       75.75       73.62     10.25 o 
   4   1  23      101.88      137.42     12.91 o 
   5   1  23       84.67       94.85     14.91 o 
   6   1  23        8.13       10.18     13.27 o 
   7   1  23       20.30        4.36     15.52 o 
   8   1  23       11.44       24.97     15.27 o 
   9   1  23       18.60        3.54     22.67 o 
  -8   2  23       25.96       29.67     15.42 o 
  -7   2  23       43.84       59.59     15.43 o 
  -6   2  23       10.48        4.37     13.19 o 
  -5   2  23      147.42      121.92     17.91 o 
  -4   2  23      205.72      210.66     23.06 o 
  -3   2  23      194.16      254.69     18.69 o 
  -2   2  23      302.99      291.32     22.65 o 
  -1   2  23       19.30        8.44      9.07 o 
   0   2  23      276.54      278.01     17.11 o 
   1   2  23        7.74       -8.13      8.38 o 
   2   2  23      289.78      288.00     15.25 o 
   3   2  23      159.40      213.97     13.40 o 
   4   2  23      149.63      170.54     12.38 o 
   5   2  23      183.05      167.11     14.04 o 
   6   2  23       11.59       -7.22     11.80 o 
   7   2  23       34.93       44.09     15.07 o 
   8   2  23       33.76       34.78     15.96 o 
  -8   3  23       46.37       31.65     15.89 o 
  -7   3  23       17.61       19.57     14.59 o 
  -6   3  23      105.99      100.64     13.62 o 
  -5   3  23        2.53       -7.70     10.11 o 
  -4   3  23       22.28        2.70     11.59 o 
  -3   3  23      152.09      112.78     21.55 o 
  -2   3  23      200.50      205.87     15.64 o 
  -1   3  23       52.00       41.23     10.09 o 
   0   3  23      169.23      153.58     13.31 o 
   1   3  23       31.50       18.34      9.47 o 
   2   3  23      238.58      249.24     15.77 o 
   3   3  23       99.24       98.15     11.42 o 
   4   3  23       53.23       52.72     13.08 o 
   5   3  23        1.05        2.91      9.73 o 
   6   3  23      119.98       82.28     21.65 o 
   7   3  23       10.98       -7.17     17.29 o 
   8   3  23       54.38       44.25     20.68 o 
  -8   4  23       80.12       89.86     17.75 o 
  -7   4  23       50.25       17.72     12.22 o 
  -6   4  23       24.25       19.14     11.23 o 
  -5   4  23      155.71      102.16     13.59 o 
  -4   4  23       37.35       81.56     14.36 o 
  -3   4  23      225.56      268.31     19.99 o 
  -2   4  23      863.17      852.94     44.47 o 
  -1   4  23      261.03      240.66     17.29 o 
   0   4  23       99.31      109.71     12.45 o 
   1   4  23      270.40      322.38     30.58 o 
   2   4  23      841.31      864.94     38.91 o 
   3   4  23      185.23      239.78     17.05 o 
   4   4  23       55.54       60.06     18.28 o 
   5   4  23      200.33      140.77     44.05 o 
   6   4  23       24.66       19.97     17.95 o 
   7   4  23       61.40      -18.91     26.98 o 
   8   4  23       70.14       59.83     25.56 o 
  -7   5  23        5.33       -5.57     12.62 o 
  -6   5  23        8.64        6.87     11.83 o 
  -5   5  23       27.47       37.49     11.64 o 
  -4   5  23       99.48       81.35     15.31 o 
  -3   5  23      251.45      274.08     20.81 o 
  -2   5  23      833.09      810.37     45.50 o 
  -1   5  23      154.88      119.47     13.18 o 
   0   5  23      168.91      162.75     14.51 o 
   1   5  23      148.39      123.69     13.39 o 
   2   5  23      906.66      946.17     40.76 o 
   3   5  23      237.74      235.21     17.40 o 
   4   5  23       62.51       65.55     29.88 o 
   5   5  23       18.26       12.71     17.48 o 
   6   5  23       13.86      -11.25     18.11 o 
   7   5  23        3.57      -25.89     25.89 o 
  -7   6  23        8.42        8.14     13.19 o 
  -6   6  23       39.33       32.80     13.09 o 
  -5   6  23       37.99       20.44     12.53 o 
  -4   6  23       15.66        0.41     12.74 o 
  -3   6  23      124.23      134.62     16.85 o 
  -2   6  23      345.37      355.79     25.52 o 
  -1   6  23      279.87      255.97     27.66 o 
   0   6  23       92.68       96.75     14.50 o 
   1   6  23      301.29      275.42     18.63 o 
   2   6  23      361.18      376.84     22.28 o 
   3   6  23      168.92      156.50     18.17 o 
   4   6  23        6.52       -5.43     18.00 o 
   5   6  23       59.31       77.28     20.93 o 
   6   6  23       40.28       59.17     20.27 o 
   7   6  23        9.23      -10.23     19.83 o 
  -6   7  23       10.60        3.42     12.94 o 
  -5   7  23       26.91       43.29     12.85 o 
  -4   7  23       26.62       17.23     14.15 o 
  -3   7  23        7.82       24.37     14.23 o 
  -2   7  23       92.15      122.26     16.30 o 
  -1   7  23       23.96       20.31     12.81 o 
   0   7  23      109.49      103.59     15.45 o 
   1   7  23       20.74       28.07     11.83 o 
   2   7  23       90.42      117.10     15.29 o 
   3   7  23       16.31       24.25     14.41 o 
   4   7  23       12.77       29.51     15.02 o 
   5   7  23       21.56       47.93     20.33 o 
   6   7  23       10.87        0.45     20.32 o 
  -5   8  23       49.24       76.57     14.93 o 
  -4   8  23        4.69        9.60     16.39 o 
  -3   8  23       59.36       80.76     16.59 o 
  -2   8  23       12.07       13.66     14.14 o 
  -1   8  23      319.89      310.40     27.13 o 
   0   8  23        0.01       -0.71     12.44 o 
   1   8  23      311.82      316.81     21.33 o 
   2   8  23       18.11       42.52     12.58 o 
   3   8  23       66.81       87.84     20.49 o 
   4   8  23        9.52        0.08     14.43 o 
   5   8  23       43.25       46.63     22.58 o 
  -4   9  23       48.43       45.19     16.63 o 
  -3   9  23       17.86       11.67     15.22 o 
  -2   9  23       52.38       56.14     16.20 o 
  -1   9  23       25.02       12.46     13.90 o 
   0   9  23       42.04       25.98     13.93 o 
   1   9  23       26.10       11.12     14.56 o 
   2   9  23       53.01       71.62     14.59 o 
   3   9  23       23.93       25.63     15.37 o 
   4   9  23       50.47       41.35     17.06 o 
  -1  10  23       55.59       17.91     27.99 o 
   0  10  23       19.13        9.86     15.08 o 
   1  10  23       54.47       25.13     27.91 o 
   0   0  24      922.53      891.97     54.96 o 
   1   0  24       63.37       57.19     10.24 o 
   2   0  24      278.40      285.08     17.24 o 
   3   0  24       73.07       58.22     13.41 o 
   4   0  24       21.42       29.51     11.87 o 
   5   0  24       65.28       58.45     13.70 o 
   6   0  24      147.79      146.95     17.84 o 
   7   0  24        7.60       -0.76     14.77 o 
   8   0  24        0.44      -13.44     14.61 o 
  -8   1  24        5.82       15.25     21.21 o 
  -7   1  24       45.69       54.82     16.03 o 
  -6   1  24      180.02      217.85     20.52 o 
  -5   1  24       13.78      -14.01     14.01 o 
  -4   1  24      150.24      129.91     14.93 o 
  -3   1  24        3.72        0.13      8.98 o 
  -2   1  24      384.49      412.68     22.73 o 
  -1   1  24      415.63      415.77     23.94 o 
   0   1  24        7.86       -2.07      8.41 o 
   1   1  24      399.30      415.69     25.12 o 
   2   1  24      438.93      475.01     20.40 o 
   3   1  24        3.87       -3.16      8.88 o 
   4   1  24      141.20      123.32     24.47 o 
   5   1  24       20.44       23.83     12.71 o 
   6   1  24      183.27      187.93     19.37 o 
   7   1  24       46.46       71.31     16.61 o 
   8   1  24        5.04       -2.04     14.95 o 
  -8   2  24       10.50        0.33     15.69 o 
  -7   2  24        6.24       32.24     15.23 o 
  -6   2  24       17.19       12.29     13.47 o 
  -5   2  24      109.51      127.24     16.59 o 
  -4   2  24       24.97       20.84     12.11 o 
  -3   2  24       43.44       45.83     12.55 o 
  -2   2  24      296.78      308.57     18.75 o 
  -1   2  24       77.52       77.97     11.22 o 
   0   2  24      179.39      241.46     16.01 o 
   1   2  24      135.93      127.57     13.75 o 
   2   2  24      303.81      355.83     22.59 o 
   3   2  24       49.19       57.88     10.38 o 
   4   2  24       28.64       35.63     10.58 o 
   5   2  24      108.70       84.34     14.69 o 
   6   2  24       15.50        8.64     13.39 o 
   7   2  24       10.08       26.66     14.98 o 
   8   2  24        8.16       11.30     15.92 o 
  -8   3  24       23.97       29.57     16.40 o 
  -7   3  24       67.00       65.03     16.90 o 
  -6   3  24       58.21       55.09     15.89 o 
  -5   3  24       24.50       22.80     11.18 o 
  -4   3  24      217.27      156.54     17.03 o 
  -3   3  24       89.87       79.44     13.64 o 
  -2   3  24       85.80       82.28     11.53 o 
  -1   3  24      311.43      309.23     19.81 o 
   0   3  24        4.70        0.12      9.16 o 
   1   3  24      289.56      340.55     19.43 o 
   2   3  24      112.11      120.75     12.14 o 
   3   3  24       79.43       51.64     13.09 o 
   4   3  24      241.50      209.04     15.38 o 
   5   3  24       25.66       27.52     13.56 o 
   6   3  24       84.76       95.50     17.87 o 
   7   3  24       82.86       64.47     19.48 o 
   8   3  24       23.42       31.73     20.14 o 
  -8   4  24       23.77        9.87     27.55 o 
  -7   4  24       12.85       15.53     12.56 o 
  -6   4  24        3.41       15.02     11.72 o 
  -5   4  24      172.46      170.06     15.82 o 
  -4   4  24        2.91        2.47     12.11 o 
  -3   4  24        0.90       -6.85     11.04 o 
  -2   4  24      125.65      147.96     16.17 o 
  -1   4  24      337.17      313.78     18.61 o 
   0   4  24        1.63       -3.81      9.71 o 
   1   4  24      238.82      243.73     18.37 o 
   2   4  24      101.40      123.90     13.46 o 
   3   4  24        1.27       13.86      9.88 o 
   4   4  24        1.03       -0.46     11.82 o 
   5   4  24      219.30      199.56     40.64 o 
   6   4  24        3.46       -4.96     32.03 o 
   7   4  24        5.52       61.87     32.36 o 
   8   4  24       17.88       12.78     32.70 o 
  -7   5  24        7.43      -11.54     11.54 o 
  -6   5  24       84.83       80.20     14.25 o 
  -5   5  24       39.24       52.89     12.68 o 
  -4   5  24       40.16       62.27     14.77 o 
  -3   5  24      248.27      189.33     20.12 o 
  -2   5  24      177.97      166.80     16.94 o 
  -1   5  24       10.25       12.93     11.74 o 
   0   5  24      427.19      395.14     22.64 o 
   1   5  24        2.24       -1.07      9.66 o 
   2   5  24      150.57      150.46     14.97 o 
   3   5  24      292.11      281.11     18.35 o 
   4   5  24       47.75       40.91     14.20 o 
   5   5  24       33.05       46.75     20.26 o 
   6   5  24       55.91       34.85     20.56 o 
   7   5  24       12.44       44.55     33.12 o 
  -6   6  24        2.20        2.95     13.25 o 
  -5   6  24       53.11       45.26     12.98 o 
  -4   6  24       13.55       13.33     13.51 o 
  -3   6  24       43.81       15.21     13.11 o 
  -2   6  24      109.31      112.85     15.95 o 
  -1   6  24        2.13       23.42     12.08 o 
   0   6  24        3.31        5.69     11.00 o 
   1   6  24        2.60       -0.53     11.21 o 
   2   6  24       80.92       44.48     16.40 o 
   3   6  24       43.38       34.99     18.48 o 
   4   6  24        8.80        6.77     13.73 o 
   5   6  24       42.67       56.32     21.38 o 
   6   6  24        0.16       -5.14     20.15 o 
  -6   7  24       92.06      106.87     20.50 o 
  -5   7  24       33.66       67.14     13.89 o 
  -4   7  24       72.28       89.37     16.94 o 
  -3   7  24       20.14       18.35     14.24 o 
  -2   7  24       65.99       66.05     15.42 o 
  -1   7  24       46.11       61.27     22.25 o 
   0   7  24       91.32      105.71     15.98 o 
   1   7  24       26.82       18.02     11.57 o 
   2   7  24       47.91       45.97     12.78 o 
   3   7  24       14.62       21.82     11.72 o 
   4   7  24       65.98       75.31     16.30 o 
   5   7  24       30.30       66.14     22.72 o 
   6   7  24       69.05       92.48     29.17 o 
  -4   8  24       20.79       25.32     15.83 o 
  -3   8  24       23.93       -4.46     14.28 o 
  -2   8  24        7.28       19.52     18.81 o 
  -1   8  24       58.94       75.16     15.99 o 
   0   8  24        0.77       -2.67     12.97 o 
   1   8  24       44.26       49.57     15.26 o 
   2   8  24       18.62       14.92     15.17 o 
   3   8  24       20.12        5.51     19.40 o 
   4   8  24       18.62       10.55     16.87 o 
  -3   9  24       40.48       43.49     16.86 o 
  -2   9  24       39.06       42.74     18.61 o 
  -1   9  24       40.12       33.45     15.40 o 
   0   9  24       26.10       26.05     14.68 o 
   1   9  24       49.23       54.75     15.28 o 
   2   9  24       37.92       51.47     17.21 o 
   3   9  24       39.04       85.53     15.33 o 
   1   0  25      297.85      272.07     19.55 o 
   2   0  25      315.58      319.74     18.84 o 
   3   0  25        7.31       10.72      9.49 o 
   4   0  25      675.48      653.91     36.44 o 
   5   0  25       50.23       51.02     14.54 o 
   6   0  25        0.01       17.74     14.12 o 
   7   0  25        0.12      -13.32     18.67 o 
   8   0  25       46.13       55.71     17.17 o 
  -8   1  25       13.74       25.91     16.62 o 
  -7   1  25        1.76       -0.30     14.52 o 
  -6   1  25       11.75       34.95     15.03 o 
  -5   1  25      140.18      119.15     16.47 o 
  -4   1  25        5.00        2.09     11.51 o 
  -3   1  25      150.80      159.93     14.30 o 
  -2   1  25      154.03      177.43     18.47 o 
  -1   1  25      600.90      571.38     27.92 o 
   0   1  25       38.06       24.99     10.66 o 
   1   1  25      607.37      568.75     32.01 o 
   2   1  25      150.64      168.39     21.71 o 
   3   1  25      192.41      206.26     14.83 o 
   4   1  25        4.03       13.53     10.24 o 
   5   1  25      160.16      185.59     29.67 o 
   6   1  25       12.32       22.82     14.25 o 
   7   1  25        0.63        6.56     14.64 o 
   8   1  25       13.90       38.00     18.09 o 
  -8   2  25       38.32       43.14     16.63 o 
  -7   2  25       16.35        9.51     15.08 o 
  -6   2  25       45.70       54.18     18.34 o 
  -5   2  25        4.68       11.48     23.17 o 
  -4   2  25      333.58      386.10     26.42 o 
  -3   2  25      128.05      103.01     14.72 o 
  -2   2  25       90.66       98.00     13.90 o 
  -1   2  25       92.90       92.50     11.64 o 
   0   2  25      126.53      119.29     12.41 o 
   1   2  25      100.31       88.96     13.34 o 
   2   2  25      115.88      139.46     15.24 o 
   3   2  25      136.62      118.77     14.57 o 
   4   2  25      346.36      417.44     27.09 o 
   5   2  25        4.85       12.97     12.64 o 
   6   2  25       41.43       34.32     14.13 o 
   7   2  25       15.23       18.87     14.81 o 
   8   2  25       32.83       68.82     17.21 o 
  -8   3  25       24.97       52.90     28.18 o 
  -7   3  25       38.95       39.70     15.73 o 
  -6   3  25       15.26       21.14     14.24 o 
  -5   3  25      211.93      196.86     19.89 o 
  -4   3  25       21.88       24.23     12.77 o 
  -3   3  25      116.70      148.88     16.84 o 
  -2   3  25        2.62      -11.07     11.07 o 
  -1   3  25      171.44      157.79     14.06 o 
   0   3  25       43.16       48.88     10.92 o 
   1   3  25      163.41      166.19     14.30 o 
   2   3  25        2.94       10.82     13.27 o 
   3   3  25      111.05      156.87     16.66 o 
   4   3  25       27.74       31.38     12.76 o 
   5   3  25      202.71      253.71     20.83 o 
   6   3  25       17.08       -7.86     26.94 o 
   7   3  25       35.63       35.56     31.86 o 
   8   3  25       25.08       44.13     19.96 o 
  -7   4  25       47.62       32.72     16.01 o 
  -6   4  25      156.69      104.89     14.98 o 
  -5   4  25       10.74       14.04     13.36 o 
  -4   4  25      277.46      303.43     24.90 o 
  -3   4  25       12.31        7.53     12.69 o 
  -2   4  25      413.95      391.05     29.17 o 
  -1   4  25      136.68      137.89     18.04 o 
   0   4  25        5.61       12.72      9.95 o 
   1   4  25      147.46      156.24     14.48 o 
   2   4  25      298.31      289.85     19.71 o 
   3   4  25       15.33       -6.18     12.28 o 
   4   4  25      292.96      327.17     24.09 o 
   5   4  25        6.43       11.12     18.00 o 
   6   4  25      143.56      128.45     39.26 o 
   7   4  25       47.65       67.92     34.89 o 
  -7   5  25       63.56       38.41     14.14 o 
  -6   5  25       57.26       30.47     13.21 o 
  -5   5  25      160.85      179.29     19.36 o 
  -4   5  25       62.77       62.92     15.21 o 
  -3   5  25       15.17        0.17     12.03 o 
  -2   5  25      238.27      215.74     19.70 o 
  -1   5  25       49.48       58.94     14.21 o 
   0   5  25      115.65      115.30     13.67 o 
   1   5  25       66.36       59.06     13.75 o 
   2   5  25      240.15      196.00     16.61 o 
   3   5  25       16.27        4.73     11.10 o 
   4   5  25       52.51       50.62     14.31 o 
   5   5  25      134.33      143.98     24.68 o 
   6   5  25       51.05       48.69     19.87 o 
   7   5  25       62.97       41.53     34.97 o 
  -6   6  25      168.46      168.04     17.33 o 
  -5   6  25        5.64        2.03     14.04 o 
  -4   6  25      142.20      174.82     24.52 o 
  -3   6  25       39.27       22.44     13.71 o 
  -2   6  25        8.62       17.61     13.73 o 
  -1   6  25       90.60       74.33     15.18 o 
   0   6  25       53.37       48.03     12.26 o 
   1   6  25      106.65      106.37     14.22 o 
   2   6  25       24.59       36.90     12.21 o 
   3   6  25       35.03       41.29     12.37 o 
   4   6  25      156.89      164.74     19.52 o 
   5   6  25        3.12        3.00     18.43 o 
   6   6  25      157.58      197.27     28.44 o 
  -5   7  25        5.52       -1.42     14.61 o 
  -4   7  25       43.98       28.55     15.68 o 
  -3   7  25       55.01       78.44     16.19 o 
  -2   7  25        1.25       19.31     13.63 o 
  -1   7  25        0.43       -6.58     20.69 o 
   0   7  25       50.34       49.86     15.09 o 
   1   7  25        2.20        0.04     13.09 o 
   2   7  25        0.72       -3.85     11.76 o 
   3   7  25       46.24       57.13     13.45 o 
   4   7  25       46.91       62.23     16.23 o 
   5   7  25        3.04       30.41     15.57 o 
  -4   8  25        3.34        0.48     15.23 o 
  -3   8  25       38.52       38.44     15.32 o 
  -2   8  25       42.39       54.62     16.29 o 
  -1   8  25       19.43        8.70     14.06 o 
   0   8  25       79.19       51.62     15.73 o 
   1   8  25       23.72       10.33     13.80 o 
   2   8  25       32.60       40.62     13.46 o 
   3   8  25       38.56       18.89     13.09 o 
   4   8  25        2.65       29.88     16.11 o 
  -2   9  25        2.74       15.10     15.32 o 
  -1   9  25       31.39       27.61     15.97 o 
   0   9  25        1.89       -7.54     13.77 o 
   1   9  25       23.84       40.99     15.48 o 
   2   9  25        3.88       11.97     13.85 o 
   0   0  26      641.88      691.42     67.67 o 
   1   0  26      267.13      307.53     28.34 o 
   2   0  26        5.87        2.51      9.30 o 
   3   0  26       28.72       13.96      9.92 o 
   4   0  26       96.49       88.68     14.52 o 
   5   0  26        3.31       -8.18     13.49 o 
   6   0  26       36.25       49.05     15.74 o 
   7   0  26       20.47        7.97     22.97 o 
   8   0  26        8.18        0.33     18.11 o 
  -8   1  26       20.83       40.90     17.14 o 
  -7   1  26        3.79        5.33     15.00 o 
  -6   1  26      226.80      242.43     21.70 o 
  -5   1  26       16.26       10.14     13.74 o 
  -4   1  26       75.44       53.65     14.74 o 
  -3   1  26       38.29       28.38     12.12 o 
  -2   1  26       84.28       82.61     11.70 o 
  -1   1  26      526.53      486.60     25.14 o 
   0   1  26      391.69      423.33     35.01 o 
   1   1  26      532.10      522.06     37.95 o 
   2   1  26      116.44      143.57     20.30 o 
   3   1  26       35.29       34.51     13.28 o 
   4   1  26       55.95       42.65     27.31 o 
   5   1  26       14.17       32.18     13.86 o 
   6   1  26      218.54      223.77     21.18 o 
   7   1  26        5.99       10.45     14.89 o 
   8   1  26       25.35       19.00     16.40 o 
  -7   2  26       62.42       83.21     17.04 o 
  -6   2  26       88.81       97.40     28.07 o 
  -5   2  26       87.39       73.94     15.24 o 
  -4   2  26       17.85       -5.02     12.02 o 
  -3   2  26        7.31        0.78     12.00 o 
  -2   2  26       35.65       20.47     10.24 o 
  -1   2  26      190.33      222.56     16.06 o 
   0   2  26      519.64      468.86     24.52 o 
   1   2  26      176.40      228.61     24.06 o 
   2   2  26       28.53       25.55     11.61 o 
   3   2  26        9.32      -14.60     20.51 o 
   4   2  26       11.07       24.66     13.52 o 
   5   2  26       67.37       69.45     21.41 o 
   6   2  26       72.51       64.76     15.60 o 
   7   2  26       58.24       74.83     16.91 o 
  -7   3  26       88.42       89.05     18.21 o 
  -6   3  26       59.41       75.66     16.69 o 
  -5   3  26      157.53      169.59     18.65 o 
  -4   3  26       13.67       26.30     13.30 o 
  -3   3  26       72.45       70.67     14.21 o 
  -2   3  26       45.26       56.26     19.35 o 
  -1   3  26      153.96      150.92     14.24 o 
   0   3  26      286.24      360.24     21.14 o 
   1   3  26      176.28      175.72     15.99 o 
   2   3  26       36.54       59.29     13.36 o 
   3   3  26       69.88       61.00     14.14 o 
   4   3  26       11.59       34.95     18.05 o 
   5   3  26      146.10      150.75     23.87 o 
   6   3  26       78.87      121.72     46.40 o 
   7   3  26       94.66       71.87     36.48 o 
  -7   4  26       96.27      125.21     19.72 o 
  -6   4  26       42.14       14.27     14.80 o 
  -5   4  26        6.21        4.57     13.08 o 
  -4   4  26       84.81       77.54     16.64 o 
  -3   4  26       57.92       74.36     14.74 o 
  -2   4  26       66.89       60.54     14.02 o 
  -1   4  26       79.85      154.83     18.32 o 
   0   4  26      123.62      110.59     13.60 o 
   1   4  26       95.59      131.06     16.78 o 
   2   4  26       73.65       86.33     13.67 o 
   3   4  26       44.68       43.28     14.21 o 
   4   4  26       74.27      115.05     16.18 o 
   5   4  26        8.98       38.26     13.83 o 
   6   4  26       53.43       11.68     33.20 o 
   7   4  26       99.03      131.47     40.69 o 
  -6   5  26      164.93      162.53     29.63 o 
  -5   5  26       43.18       48.99     15.34 o 
  -4   5  26       14.35       15.53     14.36 o 
  -3   5  26       32.46        3.44     15.85 o 
  -2   5  26       61.90       91.95     15.58 o 
  -1   5  26      154.35      135.40     19.87 o 
   0   5  26      795.21      871.56     40.17 o 
   1   5  26      176.03      167.57     15.54 o 
   2   5  26       62.52       64.98     13.05 o 
   3   5  26       33.09       42.23     12.23 o 
   4   5  26       14.05       17.00     13.90 o 
   5   5  26       34.25       53.03     19.87 o 
   6   5  26      161.35      172.24     43.71 o 
  -5   6  26       38.33       14.29     15.91 o 
  -4   6  26       19.58       24.62     14.67 o 
  -3   6  26       39.20       59.52     15.60 o 
  -2   6  26       41.07       47.88     15.19 o 
  -1   6  26      187.19      216.10     20.32 o 
   0   6  26       11.14       13.26     13.33 o 
   1   6  26      206.57      232.81     23.91 o 
   2   6  26       50.03       31.79     12.57 o 
   3   6  26       25.64       23.89     12.42 o 
   4   6  26       21.81       23.48     12.47 o 
   5   6  26       42.63       39.11     15.82 o 
  -4   7  26       51.98       76.08     17.57 o 
  -3   7  26       44.08       16.65     26.11 o 
  -2   7  26      264.88      262.72     26.26 o 
  -1   7  26        5.92       -2.87     17.85 o 
   0   7  26      121.50      185.47     20.04 o 
   1   7  26        4.13        8.89     12.47 o 
   2   7  26      269.37      240.70     21.08 o 
   3   7  26       40.75       53.71     13.71 o 
   4   7  26       44.64       46.78     17.19 o 
  -3   8  26       28.48       26.55     20.76 o 
  -2   8  26       37.75       47.48     19.48 o 
  -1   8  26       85.55      118.36     18.20 o 
   0   8  26        0.06       11.08     14.15 o 
   1   8  26       79.96       69.51     16.93 o 
   2   8  26       40.88       29.07     14.15 o 
   3   8  26       25.85       16.96     14.08 o 
   1   0  27        7.89       27.70     16.29 o 
   2   0  27       22.06       59.78     20.51 o 
   3   0  27       87.24      122.99     13.41 o 
   4   0  27       21.08        7.22     13.19 o 
   5   0  27        0.92       -0.87     13.22 o 
   6   0  27       29.07      -13.74     13.74 o 
   7   0  27       12.86        8.60     15.21 o 
  -7   1  27        9.28        2.21     15.35 o 
  -6   1  27        6.06      -11.64     14.07 o 
  -5   1  27       26.34       35.49     14.71 o 
  -4   1  27       80.91       89.58     15.43 o 
  -3   1  27       38.94       41.80     13.37 o 
  -2   1  27       70.20       50.89     10.94 o 
  -1   1  27       58.81       67.60     13.00 o 
   0   1  27       58.95       37.05     16.79 o 
   1   1  27       75.38      101.13     19.74 o 
   2   1  27       56.83       62.49     24.50 o 
   3   1  27       52.12       60.79     17.98 o 
   4   1  27       74.23      104.46     20.90 o 
   5   1  27       22.07       46.51     20.18 o 
   6   1  27        6.13       43.50     15.27 o 
   7   1  27        7.36        4.60     15.53 o 
  -7   2  27       43.44       47.76     16.58 o 
  -6   2  27        8.35      -11.29     13.87 o 
  -5   2  27        5.79        4.45     13.54 o 
  -4   2  27      103.68       93.45     16.38 o 
  -3   2  27      279.05      276.96     23.15 o 
  -2   2  27        2.79        7.06     10.00 o 
  -1   2  27      143.00      139.99     13.92 o 
   0   2  27        0.17        3.22     11.14 o 
   1   2  27      153.82      143.23     15.93 o 
   2   2  27        5.78       12.02     16.88 o 
   3   2  27      301.43      291.01     28.70 o 
   4   2  27      127.88      122.07     21.25 o 
   5   2  27        3.84        1.93     18.34 o 
   6   2  27       10.09       16.22     18.60 o 
   7   2  27       36.77       53.24     35.64 o 
  -7   3  27       10.50       10.89     15.92 o 
  -6   3  27       70.78       62.32     16.77 o 
  -5   3  27        4.24       -9.10     13.04 o 
  -4   3  27       73.02       78.84     16.33 o 
  -3   3  27      169.57      208.11     19.39 o 
  -2   3  27      376.49      407.55     29.72 o 
  -1   3  27       50.28       56.16     11.79 o 
   0   3  27        3.20        5.35     11.09 o 
   1   3  27       44.29       28.61     13.04 o 
   2   3  27      369.79      416.49     27.42 o 
   3   3  27      169.72      213.75     19.74 o 
   4   3  27       79.74      140.37     22.74 o 
   5   3  27        6.85       44.72     32.45 o 
   6   3  27       73.21       60.47     27.36 o 
   7   3  27        9.10       -7.48     29.76 o 
  -6   4  27       18.98       14.42     19.31 o 
  -5   4  27       12.40      -13.18     13.18 o 
  -4   4  27       27.02       26.52     14.04 o 
  -3   4  27      104.73      116.60     16.26 o 
  -2   4  27       93.55       69.54     15.32 o 
  -1   4  27      148.78      113.50     16.49 o 
   0   4  27        0.39       12.79     10.99 o 
   1   4  27      146.18      130.93     14.25 o 
   2   4  27      119.41      118.37     16.65 o 
   3   4  27       98.73      106.21     16.54 o 
   4   4  27       22.40       18.91     14.19 o 
   5   4  27        7.84       17.49     19.49 o 
   6   4  27       16.74       27.99     34.72 o 
  -6   5  27      130.71      132.96     24.13 o 
  -5   5  27       14.08       19.64     18.18 o 
  -4   5  27       38.12       28.62     14.62 o 
  -3   5  27        6.44       -8.87     13.59 o 
  -2   5  27      275.85      259.48     22.58 o 
  -1   5  27        4.47      -12.58     12.58 o 
   0   5  27       64.28       56.08     12.80 o 
   1   5  27        2.56        0.62     10.68 o 
   2   5  27      291.73      266.27     19.42 o 
   3   5  27       16.94       14.16     14.60 o 
   4   5  27       28.52       48.57     15.34 o 
   5   5  27       13.15        0.84     13.41 o 
   6   5  27      134.50       66.66     38.67 o 
  -5   6  27        0.67       -2.64     14.40 o 
  -4   6  27        4.99        2.51     14.85 o 
  -3   6  27        7.98        9.86     19.74 o 
  -2   6  27       18.10       23.77     14.07 o 
  -1   6  27       60.93       50.67     15.58 o 
   0   6  27        6.13       -9.14     12.73 o 
   1   6  27       64.18       49.42     13.20 o 
   2   6  27       21.39       24.41     12.68 o 
   3   6  27       13.89       18.52     12.51 o 
   4   6  27       11.19       -7.65     14.53 o 
   5   6  27        1.49       -1.24     14.57 o 
  -4   7  27       59.94       69.08     18.23 o 
  -3   7  27       63.04       58.12     16.68 o 
  -2   7  27       12.07       18.14     15.05 o 
  -1   7  27        6.04       11.59     14.08 o 
   0   7  27       40.56       37.08     15.37 o 
   1   7  27        7.07       -6.09     12.20 o 
   2   7  27       10.43       29.25     13.67 o 
   3   7  27       70.48       58.71     14.52 o 
   4   7  27       56.76       64.22     14.77 o 
  -2   8  27       43.21       50.25     22.19 o 
  -1   8  27       25.88       25.09     15.39 o 
   0   8  27        9.64       17.42     14.82 o 
   1   8  27       26.81       41.41     15.79 o 
   2   8  27       39.87       54.75     14.97 o 
   0   0  28       19.05       41.27     25.13 o 
   1   0  28       79.67       97.09     19.74 o 
   2   0  28       40.58       69.32     29.84 o 
   3   0  28        3.68        1.84     15.98 o 
   4   0  28      163.22      121.56     16.19 o 
   5   0  28        0.01       -2.95     13.66 o 
   6   0  28       14.40       32.96     15.77 o 
   7   0  28        3.77        4.32     19.90 o 
  -7   1  28       38.35       33.57     17.60 o 
  -6   1  28       40.69       57.90     16.51 o 
  -5   1  28       13.16       19.71     14.05 o 
  -4   1  28       41.90       20.28     13.22 o 
  -3   1  28       16.31       -9.37     13.07 o 
  -2   1  28       33.34       38.33     10.97 o 
  -1   1  28      101.97      117.10     19.84 o 
   0   1  28        5.31        6.95     16.09 o 
   1   1  28      110.57      121.64     20.87 o 
   2   1  28       30.34       33.85     17.56 o 
   3   1  28       18.23        5.43     15.66 o 
   4   1  28       42.06       33.88     29.93 o 
   5   1  28       22.39       22.47     20.48 o 
   6   1  28       41.72       10.59     18.29 o 
   7   1  28       38.24       57.15     17.30 o 
  -6   2  28        9.58       22.78     15.45 o 
  -5   2  28       12.46       11.96     14.03 o 
  -4   2  28       16.70       25.85     14.08 o 
  -3   2  28       26.59       17.67     14.01 o 
  -2   2  28       17.35       19.28     12.85 o 
  -1   2  28       50.94       76.70     12.09 o 
   0   2  28        4.62        8.85     11.71 o 
   1   2  28       43.68       36.37     18.57 o 
   2   2  28       28.49       31.52     17.54 o 
   3   2  28       27.95       14.10     18.38 o 
   4   2  28       16.81       18.38     18.47 o 
   5   2  28       11.13       64.48     34.38 o 
   6   2  28       12.50       37.36     31.90 o 
  -6   3  28       36.97       20.30     18.38 o 
  -5   3  28       90.62       82.85     16.67 o 
  -4   3  28       26.87       28.11     14.87 o 
  -3   3  28       77.19       52.99     14.65 o 
  -2   3  28        8.44        6.49     12.85 o 
  -1   3  28      139.73      150.12     14.87 o 
   0   3  28       40.76       28.06     11.32 o 
   1   3  28      146.27      169.79     17.82 o 
   2   3  28        4.92        9.58     12.55 o 
   3   3  28       82.54       46.78     19.43 o 
   4   3  28       27.26       60.16     20.55 o 
   5   3  28       96.55      127.78     37.91 o 
   6   3  28       41.85        8.32     34.21 o 
  -6   4  28        3.51       26.09     16.00 o 
  -5   4  28       33.43       11.41     15.62 o 
  -4   4  28        7.58       21.32     14.41 o 
  -3   4  28       10.70       15.41     13.60 o 
  -2   4  28       22.17       20.65     13.79 o 
  -1   4  28       33.83        7.29     13.15 o 
   0   4  28        5.88       -8.82     10.95 o 
   1   4  28       34.10       46.49     13.06 o 
   2   4  28       12.36        7.24     13.83 o 
   3   4  28       11.57       -2.09     13.65 o 
   4   4  28        4.01       14.02     18.88 o 
   5   4  28       29.69       21.74     20.35 o 
   6   4  28        9.22       21.10     38.67 o 
  -5   5  28        3.15        5.62     14.93 o 
  -4   5  28       19.52        6.23     14.65 o 
  -3   5  28       72.08       66.88     16.08 o 
  -2   5  28       71.43       32.73     13.96 o 
  -1   5  28       25.23       38.15     14.50 o 
   0   5  28        0.24       -5.51     17.27 o 
   1   5  28        8.91       18.57     12.30 o 
   2   5  28       83.98       91.98     27.54 o 
   3   5  28       84.43       86.64     16.41 o 
   4   5  28       19.52       29.22     14.76 o 
   5   5  28        0.78       -1.66     14.60 o 
  -4   6  28        7.41       -2.89     15.13 o 
  -3   6  28       12.48       24.53     19.83 o 
  -2   6  28       40.40       41.71     15.50 o 
  -1   6  28       22.00        3.29     13.77 o 
   0   6  28       15.93       37.39     15.05 o 
   1   6  28       15.90       12.75     12.71 o 
   2   6  28       26.37       36.55     13.35 o 
   3   6  28       17.74        9.34     15.57 o 
   4   6  28       13.23       20.12     15.74 o 
  -3   7  28        5.30       22.53     15.36 o 
  -2   7  28       67.87       23.13     15.66 o 
  -1   7  28       35.88       25.51     15.18 o 
   0   7  28       45.25       67.64     16.35 o 
   1   7  28       22.47       -3.52     16.50 o 
   2   7  28       75.48       70.60     15.14 o 
   3   7  28        9.19       12.29     13.23 o 
   1   0  29       13.28       29.64     19.50 o 
   2   0  29       26.95       18.01     16.95 o 
   3   0  29      156.75      211.17     39.43 o 
   4   0  29        6.68       45.41     19.45 o 
   5   0  29        0.27        4.93     13.79 o 
   6   0  29       19.77       26.55     15.19 o 
  -6   1  29       19.64        5.73     23.04 o 
  -5   1  29        8.69      -10.86     13.81 o 
  -4   1  29        7.11        4.90     15.44 o 
  -3   1  29        6.69       24.38     13.40 o 
  -2   1  29       17.95       46.40     18.24 o 
  -1   1  29        1.29       11.46     16.58 o 
   0   1  29       21.25       10.68     16.95 o 
   1   1  29        0.46       15.59     16.82 o 
   2   1  29       15.22       39.72     18.21 o 
   3   1  29        6.95        0.93     17.82 o 
   4   1  29        5.33       41.61     30.77 o 
   5   1  29        8.84        9.22     18.66 o 
   6   1  29       18.96       67.18     22.77 o 
  -6   2  29       25.30       28.92     15.64 o 
  -5   2  29        0.86      -14.10     14.11 o 
  -4   2  29        0.10        4.19     13.58 o 
  -3   2  29      105.21      137.47     17.20 o 
  -2   2  29       74.70       81.89     14.81 o 
  -1   2  29       73.77       85.18     14.86 o 
   0   2  29        0.99        6.93     17.96 o 
   1   2  29       53.57       68.09     20.58 o 
   2   2  29       82.06       81.51     19.85 o 
   3   2  29       92.84      104.19     22.84 o 
   4   2  29        0.29       -1.77     28.83 o 
   5   2  29        3.17      -23.37     31.27 o 
   6   2  29       24.46       91.96     36.06 o 
  -6   3  29       27.27       31.39     18.04 o 
  -5   3  29       23.23       13.20     15.32 o 
  -4   3  29       13.78       24.21     23.48 o 
  -3   3  29        1.61       17.87     13.90 o 
  -2   3  29       37.36       52.14     14.43 o 
  -1   3  29        4.00        4.07     11.02 o 
   0   3  29        4.04       17.88     12.81 o 
   1   3  29        5.72       21.05     13.39 o 
   2   3  29       22.53       35.13     20.42 o 
   3   3  29        1.31       -2.36     19.00 o 
   4   3  29       18.60       39.83     20.05 o 
   5   3  29       22.10       26.40     34.38 o 
   6   3  29       31.24       39.76     37.16 o 
  -5   4  29       34.17       44.17     16.25 o 
  -4   4  29       23.68        9.45     14.29 o 
  -3   4  29      109.52      146.11     18.57 o 
  -2   4  29       94.70       84.28     16.74 o 
  -1   4  29       83.28       48.74     15.17 o 
   0   4  29       23.89       16.97     11.65 o 
   1   4  29       70.00       77.91     15.83 o 
   2   4  29       90.12       84.77     16.11 o 
   3   4  29       96.43      130.62     18.90 o 
   4   4  29       27.38       38.64     29.04 o 
   5   4  29       31.05       46.32     35.14 o 
  -4   5  29       38.42       28.87     18.30 o 
  -3   5  29       10.36       14.05     14.94 o 
  -2   5  29      144.89      174.29     19.16 o 
  -1   5  29       35.64       21.33     14.23 o 
   0   5  29        0.39      -13.45     13.45 o 
   1   5  29       37.70       24.77     12.73 o 
   2   5  29      129.52      127.84     18.54 o 
   3   5  29        8.47        5.67     14.47 o 
   4   5  29       36.88       37.85     16.17 o 
  -3   6  29      192.97      211.60     22.26 o 
  -2   6  29      106.04       90.32     17.74 o 
  -1   6  29       11.34       14.54     15.16 o 
   0   6  29       29.20       25.88     14.97 o 
   1   6  29       20.51       38.11     14.01 o 
   2   6  29      108.68      107.12     15.72 o 
   3   6  29      180.28      201.18     22.06 o 
  -1   7  29       16.38       20.64     15.72 o 
   0   7  29       14.04       16.09     15.36 o 
   1   7  29       16.80       26.14     15.43 o 
   0   0  30      183.95      285.14     42.45 o 
   1   0  30       26.87       33.25     17.75 o 
   2   0  30       16.47       11.19     16.87 o 
   3   0  30        0.01      -17.23     27.24 o 
   4   0  30        0.11       38.00     32.28 o 
   5   0  30        0.86      -18.48     18.48 o 
   6   0  30       73.23       97.79     18.68 o 
  -6   1  30       22.77      -20.26     29.25 o 
  -5   1  30       56.23       47.45     16.10 o 
  -4   1  30       18.30        3.51     14.15 o 
  -3   1  30       44.79       53.55     31.78 o 
  -2   1  30        5.37        9.81     17.19 o 
  -1   1  30       27.05       60.74     33.16 o 
   0   1  30        1.61        6.78     19.42 o 
   1   1  30       30.04       46.34     20.13 o 
   2   1  30        8.12       14.80     18.51 o 
   3   1  30       42.79       46.64     22.36 o 
   4   1  30       14.79       41.36     31.19 o 
   5   1  30       64.00      100.03     35.39 o 
   6   1  30       17.77       21.69     29.76 o 
  -5   2  30        7.35       -1.90     14.78 o 
  -4   2  30       17.60       12.90     14.46 o 
  -3   2  30       15.84       15.83     13.85 o 
  -2   2  30       39.42       38.08     16.79 o 
  -1   2  30       15.25       23.11     17.70 o 
   0   2  30      236.09      318.91     47.58 o 
   1   2  30       10.92       28.54     19.32 o 
   2   2  30       50.31       39.32     26.90 o 
   3   2  30       14.89       47.32     20.65 o 
   4   2  30       16.40       -0.25     30.09 o 
   5   2  30        9.97       12.36     32.11 o 
  -5   3  30        0.55      -13.78     13.78 o 
  -4   3  30       21.85        6.23     15.87 o 
  -3   3  30      180.38      200.14     20.46 o 
  -2   3  30      135.22      137.32     17.57 o 
  -1   3  30       28.84       41.23     17.44 o 
   0   3  30       11.31        5.79     12.96 o 
   1   3  30       39.65       48.75     20.86 o 
   2   3  30      129.75      142.00     24.92 o 
   3   3  30      165.66      182.84     26.57 o 
   4   3  30       22.45       41.63     20.80 o 
   5   3  30        0.52        5.55     32.87 o 
  -4   4  30       16.59       -0.72     16.47 o 
  -3   4  30        9.84      -13.65     13.65 o 
  -2   4  30       29.02       15.74     14.79 o 
  -1   4  30       37.91       46.31     15.11 o 
   0   4  30       96.40      111.87     17.21 o 
   1   4  30       26.55        9.10     13.46 o 
   2   4  30       41.37       25.95     14.41 o 
   3   4  30        9.87      -16.01     25.13 o 
   4   4  30       18.14        5.38     20.10 o 
  -4   5  30       42.20       47.16     30.18 o 
  -3   5  30       29.54       34.11     15.69 o 
  -2   5  30        0.96      -13.40     22.24 o 
  -1   5  30       22.57       29.24     15.92 o 
   0   5  30       60.06       50.74     15.93 o 
   1   5  30       33.76       67.26     16.46 o 
   2   5  30        0.35       12.67     13.95 o 
   3   5  30       25.72       39.49     22.69 o 
  -2   6  30       24.25        8.55     15.07 o 
  -1   6  30       30.41       44.82     16.07 o 
   0   6  30       31.79       57.75     16.35 o 
   1   6  30       30.54       27.45     13.69 o 
   2   6  30       14.77       52.79     16.74 o 
   1   0  31       50.58       69.96     19.73 o 
   2   0  31      200.66      231.53     27.50 o 
   3   0  31       29.24       49.18     30.35 o 
   4   0  31       73.50      106.76     37.24 o 
   5   0  31       10.03      -15.05     29.34 o 
  -5   1  31       51.99       52.07     16.81 o 
  -4   1  31       15.60       50.35     31.27 o 
  -3   1  31       54.62       68.76     32.45 o 
  -2   1  31       22.54       48.76     28.16 o 
  -1   1  31       59.20       60.89     31.94 o 
   0   1  31        0.32       11.83     18.87 o 
   1   1  31       65.60       53.70     30.22 o 
   2   1  31       22.85       27.05     19.37 o 
   3   1  31       68.25      103.90     35.98 o 
   4   1  31       16.71       40.01     31.94 o 
   5   1  31       50.18       40.69     33.79 o 
  -5   2  31        4.02       14.26     15.49 o 
  -4   2  31       16.30       15.97     15.42 o 
  -3   2  31        7.27        3.77     16.81 o 
  -2   2  31       51.66       47.58     29.09 o 
  -1   2  31       30.21       29.88     19.09 o 
   0   2  31       82.17       92.73     21.63 o 
   1   2  31       26.17       43.48     19.79 o 
   2   2  31       61.43       56.40     21.32 o 
   3   2  31        4.64       12.95     41.40 o 
   4   2  31       23.44       30.35     35.31 o 
   5   2  31        5.87       -0.92     32.45 o 
  -4   3  31       10.57       18.58     15.78 o 
  -3   3  31       47.78       41.58     15.69 o 
  -2   3  31       56.47        9.96     14.25 o 
  -1   3  31       42.38       38.70     17.52 o 
   0   3  31        2.54       25.69     19.22 o 
   1   3  31       32.58       29.38     19.92 o 
   2   3  31       61.47       29.57     21.06 o 
   3   3  31       42.39       36.80     21.75 o 
   4   3  31       12.51       39.51     35.73 o 
  -3   4  31       23.18        0.43     16.43 o 
  -2   4  31       41.47       12.74     14.68 o 
  -1   4  31       18.00       22.87     25.60 o 
   0   4  31       82.00       74.61     16.48 o 
   1   4  31       13.00       21.90     14.50 o 
   2   4  31       56.59       80.88     22.48 o 
   3   4  31       30.53        1.24     20.55 o 
  -2   5  31       34.55        9.88     15.56 o 
  -1   5  31       40.90       36.55     16.18 o 
   0   5  31       31.31       21.26     17.44 o 
   1   5  31       34.89       44.95     17.82 o 
   2   5  31       37.15       32.90     16.43 o 
   0   0  32        0.24        8.66     25.56 o 
   1   0  32       62.49       82.48     34.42 o 
   2   0  32       24.08       11.97     19.55 o 
   3   0  32       16.98        6.56     30.51 o 
   4   0  32        6.84       52.20     32.70 o 
  -4   1  32       51.97        3.61     31.61 o 
  -3   1  32       32.88       40.27     31.36 o 
  -2   1  32       42.45       45.73     29.93 o 
  -1   1  32       19.68       19.91     18.31 o 
   0   1  32       65.89       63.35     21.01 o 
   1   1  32       20.35        8.03     34.05 o 
   2   1  32       44.84       54.55     20.21 o 
   3   1  32       32.97       60.86     34.47 o 
   4   1  32       46.13       54.89     33.20 o 
  -4   2  32        7.54       -5.68     15.96 o 
  -3   2  32       31.37       65.32     32.62 o 
  -2   2  32       50.57       51.95     31.78 o 
  -1   2  32       26.61       21.63     19.53 o 
   0   2  32        0.64       -0.69     17.62 o 
   1   2  32       20.79       53.75     20.34 o 
   2   2  32       48.41       56.88     22.36 o 
   3   2  32       31.20       31.34     20.80 o 
   4   2  32        7.14       33.04     35.81 o 
  -3   3  32       26.96       23.11     15.26 o 
  -2   3  32       19.77        5.16     17.87 o 
  -1   3  32        6.95      -15.30     28.16 o 
   0   3  32       29.21       67.91     21.93 o 
   1   3  32        7.67       14.08     20.09 o 
   2   3  32       14.14       12.10     21.42 o 
   3   3  32       27.70       22.00     24.38 o 
  -2   4  32        0.32       12.76     15.47 o 
  -1   4  32       46.56       46.71     36.27 o 
   0   4  32        2.72        4.85     17.29 o 
   1   4  32       45.74      104.48     24.56 o 
   2   4  32        0.17        2.40     20.16 o 
   0   5  32       22.71       23.79     22.78 o 
   1   0  33        1.85       29.40     19.30 o 
   2   0  33        6.06       20.09     29.59 o 
   3   0  33       13.19       18.41     30.60 o 
  -3   1  33       30.71       31.94     32.70 o 
  -2   1  33        9.77       -2.02     27.57 o 
  -1   1  33       49.85       55.84     20.78 o 
   0   1  33        2.24       13.15     19.59 o 
   1   1  33       56.25       40.98     20.92 o 
   2   1  33       12.72        8.08     19.43 o 
   3   1  33       30.90       58.26     34.72 o 
  -2   2  33       91.42      141.65     37.66 o 
  -1   2  33       31.38       54.22     31.27 o 
   0   2  33        3.34      -12.21     18.95 o 
   1   2  33       28.08       20.98     38.75 o 
   2   2  33       81.43      105.22     27.15 o 
  -2   3  33        1.53       20.68     29.17 o 
  -1   3  33       19.75       30.01     30.60 o 
   0   3  33       14.98       10.33     20.46 o 
   1   3  33       25.26       37.69     21.93 o 
   2   3  33        1.04        7.61     40.18 o 
   0   0  34        7.13       22.44     29.42 o 
   1   0  34        8.37       43.67     20.99 o 
  -1   1  34       23.81       55.11     21.55 o 
   0   1  34        6.54       45.30     20.45 o 
   1   1  34       27.11       53.04     22.41 o 
   0   2  34        6.58        3.10     20.36 o 
                                                 
